# Supplementary material for: catena-Poly[[(5,5′-dimethyl-2,2′-bi­pyridine-κ2 N,N′)cadmium(II)]-di-μ-iodido]
Source: Acta Crystallogr Sect E Struct Rep Online. 2010 Apr 24;66(Pt 5):m562. doi: 10.1107/S1600536810014091 (PMC2979037; doi:10.1107/S1600536810014091)
Supplement: Supplementary file 2 [file e-66-0m562-Isup2.hkl]

# 
# h,k,l, Fc-squared, Fo-squared, sigma(Fo-squared) and status flag 
# 
data_I
_shelx_title ' CdI2+5,5-DiMeBiPy IN C2/C' 
_shelx_refln_list_code          4 
_shelx_F_calc_maximum      371.11 
_exptl_crystal_F_000      2280.00 
_reflns_d_resolution_high  0.7264 
 
loop_ 
 _symmetry_equiv_pos_as_xyz 
 'x, y, z' 
 '-x, y, -z+1/2' 
 'x+1/2, y+1/2, z' 
 '-x+1/2, y+1/2, -z+1/2' 
 '-x, -y, -z' 
 'x, -y, z-1/2' 
 '-x+1/2, -y+1/2, -z' 
 'x+1/2, -y+1/2, z-1/2' 
 
_cell_length_a    19.0863 
_cell_length_b    10.0568 
_cell_length_c     7.8451 
_cell_angle_alpha  90.000 
_cell_angle_beta  101.797 
_cell_angle_gamma  90.000 
 
_shelx_F_squared_multiplier     1.000 
 
loop_ 
 _refln_index_h 
 _refln_index_k 
 _refln_index_l 
 _refln_F_squared_calc 
 _refln_F_squared_meas 
 _refln_F_squared_sigma 
 _refln_observed_status 
   2   0   0   137724.53    73749.45   1909.37 o 
   4   0   0    15995.93    11463.35    397.67 o 
   6   0   0    36764.66    26005.30    279.64 o 
   8   0   0    11865.02     9028.56     54.39 o 
  10   0   0    61910.98    44232.55   2265.73 o 
  12   0   0    39839.57    30970.90   1849.45 o 
  14   0   0      819.86      716.03     55.84 o 
  16   0   0     4242.70     3643.02     33.34 o 
  18   0   0        1.87       67.56     33.59 o 
  20   0   0     3257.66     3289.86     32.92 o 
  22   0   0     3916.91     4159.11     37.22 o 
  24   0   0      321.95      348.41     62.19 o 
   1   1   0    78403.95    52129.60    406.75 o 
   3   1   0    17215.27    12278.57    105.89 o 
   5   1   0    14468.87    10627.60    218.15 o 
   7   1   0      210.49      190.01     18.26 o 
   9   1   0    43543.41    32836.32    686.62 o 
  11   1   0    71406.30    54696.47    849.72 o 
  13   1   0     7691.44     6033.09    147.95 o 
  15   1   0     1055.01      972.35     20.43 o 
  17   1   0     1374.60     1220.79     29.77 o 
  19   1   0     1172.15     1295.00     53.03 o 
  21   1   0     4470.43     4536.13    151.36 o 
  23   1   0     1308.80     1302.80     35.25 o 
  25   1   0        5.12       32.62     16.91 o 
   0   2   0    30381.70    35718.80    221.53 o 
   2   2   0    15528.52    15008.42   1070.91 o 
   4   2   0      461.32      381.92     28.32 o 
   6   2   0      789.14      644.08     24.83 o 
   8   2   0     4623.39     3649.39    170.49 o 
  10   2   0     9735.52     7503.87    208.37 o 
  12   2   0     5094.56     4359.45     93.03 o 
  14   2   0      404.55      341.30     17.38 o 
  16   2   0       81.02      122.82     16.08 o 
  18   2   0       14.45       42.19     17.84 o 
  20   2   0      674.85      696.65     43.98 o 
  22   2   0      476.61      508.86     38.79 o 
  24   2   0       39.37       31.78     18.39 o 
   1   3   0    12765.52    13956.37    621.60 o 
   3   3   0     1023.58     1039.38     99.85 o 
   5   3   0    30187.73    25874.43   2146.46 o 
   7   3   0     5341.12     4665.59    326.69 o 
   9   3   0     1048.60      874.17     76.53 o 
  11   3   0     6561.32     5192.55    151.23 o 
  13   3   0      350.27      273.14     24.37 o 
  15   3   0      353.71      325.55     23.47 o 
  17   3   0     1862.29     1653.84     46.77 o 
  19   3   0      116.33      173.52     21.79 o 
  21   3   0      383.16      429.99     24.64 o 
  23   3   0      227.36      277.08     28.70 o 
   2   4   0    14109.75    14564.71    900.46 o 
   4   4   0     3283.17     3122.90    304.39 o 
   6   4   0    15079.51    12426.78    937.70 o 
   8   4   0      806.64      756.98     52.73 o 
  10   4   0    31985.27    28164.69   2062.98 o 
  12   4   0    22053.22    19882.26   1194.42 o 
  14   4   0      389.93      362.69     29.91 o 
  16   4   0    11140.69    10936.99    526.70 o 
  18   4   0      792.74      803.41     24.50 o 
  20   4   0     1669.19     1745.88     77.35 o 
  22   4   0     2310.90     2578.26    100.80 o 
  24   4   0      145.91      192.04     34.55 o 
   3   5   0     1915.35     1931.19    122.96 o 
   5   5   0    30645.25    29974.93   2868.99 o 
   7   5   0     3369.29     3191.16    340.46 o 
   9   5   0    24532.08    22516.59   1694.74 o 
  11   5   0    39749.65    36432.94   2465.53 o 
  13   5   0     5513.09     5082.86    321.80 o 
  15   5   0      535.96      536.03     17.79 o 
  17   5   0      822.49      866.40     39.43 o 
  19   5   0      547.07      633.97     21.63 o 
  21   5   0     3137.14     3419.17    104.66 o 
  23   5   0      987.29     1036.50     28.13 o 
   0   6   0    62299.03    67939.35    183.40 o 
   2   6   0    27042.90    29555.55   3593.77 o 
   4   6   0       76.83      112.86     17.97 o 
   6   6   0      369.81      352.84     36.56 o 
   8   6   0     6111.53     5639.66    572.94 o 
  10   6   0    22388.59    20617.76   1795.25 o 
  12   6   0     9558.16     9191.48    724.57 o 
  14   6   0       43.24       50.70     17.37 o 
  16   6   0      383.51      458.54     35.41 o 
  18   6   0      235.79      245.64     16.41 o 
  20   6   0     2029.78     2149.05     79.28 o 
  22   6   0     1008.95     1089.76     81.38 o 
   1   7   0     8392.92     9074.80    539.79 o 
   3   7   0     3983.12     4116.51    262.10 o 
   5   7   0     5673.93     5696.97    350.32 o 
   7   7   0     6319.08     6080.59    423.53 o 
   9   7   0     5327.52     5199.73    464.83 o 
  11   7   0     1946.47     1982.33    168.27 o 
  13   7   0     1085.82     1079.48    101.42 o 
  15   7   0      354.52      396.32     29.62 o 
  17   7   0      764.89      761.75     26.86 o 
  19   7   0      718.06      771.28     27.78 o 
  21   7   0      273.41      320.76     19.82 o 
   0   8   0     8977.45    10012.63     76.27 o 
   2   8   0        7.44       68.17     24.34 o 
   4   8   0    13264.84    13676.04    655.24 o 
   6   8   0    16974.48    17281.57    774.03 o 
   8   8   0     3000.26     2937.93    183.14 o 
  10   8   0       88.07      113.64     18.47 o 
  12   8   0      281.95      318.78     23.98 o 
  14   8   0      451.36      474.32     27.65 o 
  16   8   0     2639.05     2703.51    160.45 o 
  18   8   0     1174.38     1226.35     45.03 o 
  20   8   0       50.32       86.81     21.16 o 
   1   9   0     3218.14     3487.00    149.35 o 
   3   9   0     1152.53     1183.44     45.33 o 
   5   9   0    13307.68    13520.32    562.20 o 
   7   9   0     5484.48     5457.79    259.67 o 
   9   9   0     1770.34     1830.77     93.66 o 
  11   9   0     7096.87     7226.95    339.22 o 
  13   9   0      311.12      327.32     19.47 o 
  15   9   0     2666.04     2631.37    104.18 o 
  17   9   0     2391.43     2443.44    140.54 o 
  19   9   0        7.39        3.12     19.49 o 
   0  10   0    14574.68    15647.23     90.79 o 
   2  10   0     3377.63     3873.70     40.45 o 
   4  10   0     2678.60     2678.29     62.89 o 
   6  10   0     4159.59     4116.76    159.75 o 
   8  10   0      112.82      158.82     22.28 o 
  10  10   0     4681.10     4642.91    170.71 o 
  12  10   0     2106.17     2179.18     77.19 o 
  14  10   0      141.87      165.40     22.04 o 
  16  10   0     1283.77     1333.98     38.07 o 
   1  11   0     3868.31     4076.40     41.41 o 
   3  11   0      326.55      329.35     30.17 o 
   5  11   0       33.19       36.40     23.68 o 
   7  11   0      143.43      169.69     23.44 o 
   9  11   0     1946.98     1944.04    125.01 o 
  11  11   0     1744.09     1800.08    111.00 o 
  13  11   0      141.53      143.26     23.37 o 
  15  11   0       70.69       90.47     23.68 o 
   0  12   0      630.16      529.32     33.59 o 
   2  12   0      792.70      853.27     82.17 o 
   4  12   0     1076.96     1189.09    123.02 o 
   6  12   0     1580.40     1580.73     39.04 o 
   8  12   0     1425.93     1386.53     43.58 o 
  10  12   0      394.81      415.13     46.49 o 
  12  12   0       38.00       69.41     24.96 o 
   1  13   0      105.81      117.48     55.84 o 
   3  13   0     1308.80     1164.07     90.79 o 
   5  13   0     4957.81     4815.00    251.95 o 
   7  13   0     2794.81     2406.92     49.94 o 
 -25   1   1      173.10      200.86     33.35 o 
 -23   1   1      438.84      518.97     28.96 o 
 -21   1   1      249.51      260.64     17.54 o 
 -19   1   1     4801.03     4530.15    144.15 o 
 -17   1   1     3289.12     3030.26    119.52 o 
 -15   1   1      139.43      176.16     25.04 o 
 -13   1   1     9497.84     7664.52    158.57 o 
 -11   1   1       80.92      101.46     19.16 o 
  -9   1   1    23156.34    18550.31    421.72 o 
  -7   1   1    49221.44    39057.29    531.00 o 
  -5   1   1     2295.27     2321.39    142.00 o 
  -3   1   1      367.34      350.97     35.19 o 
  -1   1   1      682.26      755.60     32.76 o 
   1   1   1    15584.01    17854.61    501.36 o 
   5   1   1    22028.22    18670.73    468.76 o 
   7   1   1     2678.49     2438.76     28.57 o 
   9   1   1    17378.95    14670.64    151.72 o 
  11   1   1      747.68      706.53     19.73 o 
  13   1   1    13147.63    11321.24    248.86 o 
  15   1   1    10844.82     9448.42     91.08 o 
  17   1   1       83.84       53.62     21.75 o 
  19   1   1     1457.28     1384.51     51.24 o 
  21   1   1      169.58      158.23     19.09 o 
  23   1   1      458.80      504.03     19.92 o 
 -24   2   1      565.98      624.89     37.80 o 
 -22   2   1       24.02       18.18     22.28 o 
 -20   2   1     3315.80     3152.21    146.77 o 
 -18   2   1    14780.04    13881.42    404.94 o 
 -16   2   1     2723.11     2370.97     77.71 o 
 -14   2   1     5086.24     4304.43    103.41 o 
 -12   2   1     4033.64     3082.04    130.63 o 
 -10   2   1    14971.06    11987.12    459.27 o 
  -8   2   1   109795.10    90792.81    211.55 o 
  -6   2   1    62365.98    51081.47   2067.15 o 
  -4   2   1     1183.08     1133.99     29.60 o 
   0   2   1     5226.30     5781.68     95.42 o 
   6   2   1     5833.37     5298.68    303.79 o 
   8   2   1    11578.33     8855.02    308.36 o 
  10   2   1     2719.77     2207.67     78.12 o 
  12   2   1    18831.35    15498.22    548.67 o 
  14   2   1    40032.11    33622.60   1237.02 o 
  16   2   1     5011.81     4435.59     35.38 o 
  18   2   1      569.57      642.09     21.36 o 
  20   2   1     1171.74     1203.28     53.02 o 
  22   2   1      227.56      301.44     30.54 o 
  24   2   1     1368.83     1563.40     24.21 o 
 -25   3   1       85.78      117.42     20.85 o 
 -23   3   1      313.73      328.57     28.96 o 
 -21   3   1      384.39      422.53     53.83 o 
 -19   3   1     5390.62     5432.28    140.39 o 
 -17   3   1     5912.34     5556.79     96.51 o 
 -15   3   1       89.02      254.86     67.41 o 
 -13   3   1     5704.59     4807.72    146.25 o 
 -11   3   1      166.93      168.27     44.51 o 
  -9   3   1    61974.99    49547.49   2038.45 o 
  -5   3   1    18003.39    16673.61    879.82 o 
  -3   3   1    19729.62    20313.85    722.88 o 
  -1   3   1     8333.46     9421.10    161.75 o 
   1   3   1    60218.64    67609.07    798.07 o 
   5   3   1    67467.23    59657.61   5660.23 o 
   7   3   1      731.48      699.33     58.71 o 
   9   3   1     7110.59     6357.86    457.65 o 
  11   3   1     5251.00     4569.02    189.76 o 
  13   3   1    22932.45    20011.93    919.17 o 
  15   3   1    11962.48    10855.49    389.56 o 
  17   3   1      194.40      201.82     17.75 o 
  19   3   1      955.91      957.88     49.40 o 
  21   3   1        1.46        0.28     18.74 o 
  23   3   1     1361.56     1471.42     44.98 o 
 -24   4   1       24.66       83.39     41.39 o 
 -22   4   1        2.03       39.88     19.68 o 
 -20   4   1     1295.62     1286.78     49.80 o 
 -18   4   1     4619.79     4525.70    173.02 o 
 -16   4   1     2639.90     2401.26    146.38 o 
 -14   4   1        6.19       67.64     39.97 o 
 -12   4   1       42.96       77.24     15.02 o 
 -10   4   1     5454.67     4699.35    243.13 o 
  -8   4   1    26141.23    23614.71   1455.18 o 
  -6   4   1    26629.83    24431.84   1423.58 o 
  -4   4   1     3202.72     3209.72    117.82 o 
  -2   4   1      443.31      518.42     27.91 o 
   0   4   1     9780.50    10285.43    232.22 o 
   2   4   1    46570.96    53677.52    261.48 o 
   4   4   1    36136.25    34366.91   2836.55 o 
   6   4   1     4940.90     4476.80    418.25 o 
   8   4   1       57.39       66.45     16.97 o 
  10   4   1      919.64      841.02     71.37 o 
  12   4   1    10164.80     9482.82    646.58 o 
  14   4   1    11967.97    11542.68    720.46 o 
  16   4   1     2606.28     2545.14    160.72 o 
  18   4   1       10.53       45.58     18.05 o 
  20   4   1        0.23       55.43     25.34 o 
  22   4   1      403.97      490.56     19.56 o 
 -23   5   1       99.06      117.33     17.42 o 
 -21   5   1        1.04       43.32     16.16 o 
 -19   5   1       10.03       41.29     26.10 o 
 -17   5   1      785.91      776.57     48.27 o 
 -15   5   1     1408.75     1399.25     84.11 o 
 -13   5   1     3388.49     3036.81    173.44 o 
 -11   5   1     1460.92     1344.94     81.47 o 
  -9   5   1       68.11       81.23     18.18 o 
  -7   5   1       37.73       45.54     18.43 o 
  -5   5   1     5719.92     6007.07    184.81 o 
  -3   5   1    16214.70    17550.87    414.13 o 
  -1   5   1    14931.93    16726.87    415.29 o 
   1   5   1     4161.10     4980.19    153.85 o 
   3   5   1      154.88      242.65     22.94 o 
   5   5   1      747.33      798.31     40.27 o 
   7   5   1     5094.93     4573.11    437.27 o 
   9   5   1     7809.59     7035.14    622.76 o 
  11   5   1     2449.38     2313.01    193.05 o 
  13   5   1     1308.97     1214.50     76.57 o 
  15   5   1       57.69       47.28     16.44 o 
  17   5   1      128.07      175.96     40.23 o 
  19   5   1      585.75      582.04     52.70 o 
  21   5   1      500.96      512.48     30.78 o 
  23   5   1       67.04      137.50     42.57 o 
 -22   6   1      101.34      115.71     23.19 o 
 -20   6   1      699.94      798.22     49.86 o 
 -18   6   1     3011.47     2979.36    136.60 o 
 -16   6   1        0.27       10.38     16.34 o 
 -14   6   1     6380.08     6295.67    312.23 o 
 -12   6   1     5663.73     5609.36    256.87 o 
 -10   6   1      465.23      459.42     18.43 o 
  -8   6   1    11209.59    10645.66    488.35 o 
  -6   6   1     2801.61     2825.77    174.95 o 
  -4   6   1     9068.01     9293.85    329.28 o 
  -2   6   1    38494.43    40112.95   1439.04 o 
   0   6   1     2536.96     2760.19     58.32 o 
   2   6   1     9812.09    10931.89    264.98 o 
   4   6   1    12144.00    12077.48    561.48 o 
   6   6   1      439.52      417.11     32.62 o 
   8   6   1    15171.58    14432.58   1140.82 o 
  10   6   1     8376.10     7517.42    628.97 o 
  12   6   1      813.19      762.21     63.69 o 
  14   6   1     7597.93     7448.52    594.40 o 
  16   6   1      622.31      587.58     55.83 o 
  18   6   1      972.23     1053.46     53.60 o 
  20   6   1     1525.06     1557.42    122.40 o 
  22   6   1       74.65       64.63     24.90 o 
 -21   7   1       86.56      119.43     22.11 o 
 -19   7   1     3076.86     3194.24    142.29 o 
 -17   7   1     2345.23     2508.98     87.40 o 
 -15   7   1      779.68      816.27     50.30 o 
 -13   7   1     8680.71     8601.98    422.89 o 
 -11   7   1      982.77      984.87     68.47 o 
  -9   7   1    13213.79    12648.59    938.04 o 
  -7   7   1    26682.24    26572.30   1486.61 o 
  -5   7   1     1115.68     1197.08     38.64 o 
  -3   7   1    10619.93    10986.91    501.24 o 
  -1   7   1     5376.06     5775.40    161.58 o 
   1   7   1     8590.97     9514.53    304.87 o 
   3   7   1    41169.02    43773.84   2043.94 o 
   5   7   1     9871.58    10351.58    491.91 o 
   7   7   1     6077.68     5854.44    282.06 o 
   9   7   1    13941.23    12806.29    861.24 o 
  11   7   1        4.78        7.69     19.62 o 
  13   7   1     8825.37     8519.68    526.98 o 
  15   7   1     5841.42     6065.18    396.48 o 
  17   7   1        7.74       34.46     16.30 o 
  19   7   1     2042.26     2256.12     86.23 o 
  21   7   1      286.40      302.65     21.72 o 
 -20   8   1      509.09      473.91     32.11 o 
 -18   8   1     2430.10     2435.46    107.70 o 
 -16   8   1     1186.50     1185.22     46.65 o 
 -14   8   1      261.96      308.29     22.40 o 
 -12   8   1      841.98      855.55     31.98 o 
 -10   8   1     2539.64     2519.75    141.21 o 
  -8   8   1    19613.06    19562.97    882.46 o 
  -6   8   1    13050.09    13505.31    542.70 o 
  -4   8   1      562.21      587.81     24.64 o 
  -2   8   1     7428.90     8050.32    508.26 o 
   0   8   1      100.31      149.88     25.91 o 
   2   8   1    24032.13    25238.03    860.17 o 
   4   8   1    23963.33    25129.70    610.14 o 
   6   8   1     1200.01     1304.25     59.69 o 
   8   8   1     1882.98     1883.98     96.33 o 
  10   8   1        1.29        4.04     15.86 o 
  12   8   1     5155.57     4931.33    342.95 o 
  14   8   1     5848.13     5826.90    400.30 o 
  16   8   1      629.67      732.36     52.19 o 
  18   8   1      248.05      296.65     25.09 o 
  20   8   1       62.33       35.34     18.21 o 
 -19   9   1      320.54      355.28     24.98 o 
 -17   9   1     1192.91     1304.89     81.44 o 
 -15   9   1      713.28      689.92     26.70 o 
 -13   9   1      277.54      246.45     22.51 o 
 -11   9   1      330.51      329.18     20.85 o 
  -9   9   1     2433.19     2496.42    192.48 o 
  -7   9   1     5717.24     5745.07    528.22 o 
  -5   9   1     4671.47     4766.35    250.38 o 
  -3   9   1      723.45      733.85     34.66 o 
  -1   9   1     1071.49     1165.11     86.83 o 
   1   9   1     6801.22     6908.77    415.95 o 
   3   9   1     7746.80     7847.75    438.88 o 
   5   9   1     3195.32     3402.66    101.04 o 
   7   9   1      627.34      707.76     24.43 o 
   9   9   1     1030.26     1008.54     34.94 o 
  11   9   1     2226.32     2244.27     91.87 o 
  13   9   1     2811.52     2793.22     95.92 o 
  15   9   1      673.15      734.91     37.91 o 
  17   9   1       37.17       42.93     22.81 o 
 -16  10   1      653.21      644.71     27.00 o 
 -14  10   1     2004.95     2066.70     59.22 o 
 -12  10   1     1378.68     1405.85     58.87 o 
 -10  10   1      252.33      253.64     18.94 o 
  -8  10   1       11.47       32.23     21.24 o 
  -6  10   1      581.94      609.12     30.80 o 
  -4  10   1     5959.96     5949.46    269.96 o 
  -2  10   1    12478.66    13509.86   1168.20 o 
   0  10   1     4615.22     5019.40     54.93 o 
   2  10   1      244.80      245.23     29.21 o 
   4  10   1       88.03       62.37     71.73 o 
   6  10   1     1353.69     1362.19     63.55 o 
   8  10   1     3798.46     3903.87    210.79 o 
  10  10   1     3639.63     3763.58    146.20 o 
  12  10   1      892.58      889.47     37.92 o 
  14  10   1        0.56        1.57     20.22 o 
  16  10   1       17.90       26.99     18.94 o 
 -15  11   1     1058.49     1072.54     39.52 o 
 -13  11   1     3588.60     3421.34    134.32 o 
 -11  11   1     1228.88     1183.74     88.12 o 
  -9  11   1      636.94      627.37     27.18 o 
  -7  11   1     1382.04     1454.84     86.59 o 
  -5  11   1      774.42      813.74     71.36 o 
  -3  11   1     8889.23     9370.80    185.22 o 
  -1  11   1     6913.07     6996.99    279.64 o 
   1  11   1       43.54       49.94     21.19 o 
   3  11   1     2218.48     2497.27     93.52 o 
   5  11   1      117.09      141.47     24.82 o 
   7  11   1     4143.90     4012.62     49.10 o 
   9  11   1     6483.73     6561.07    178.25 o 
  11  11   1     1048.09     1056.17     29.53 o 
  13  11   1      121.99      112.75     25.82 o 
 -12  12   1     1658.51     1504.14     62.85 o 
 -10  12   1        3.12       37.30     23.02 o 
  -8  12   1     1328.28     1320.84     88.76 o 
  -6  12   1      410.43      410.91     30.65 o 
  -4  12   1     1671.86     1625.61     76.72 o 
  -2  12   1     4573.58     4405.70     44.89 o 
   0  12   1      640.04      574.32     33.06 o 
   2  12   1     1297.84     1332.79     58.11 o 
   4  12   1     1218.49     1197.19     35.41 o 
   6  12   1      417.95      460.52     50.84 o 
   8  12   1     3513.49     3364.16     93.16 o 
  10  12   1     1309.54     1221.73     42.26 o 
  -7  13   1     1070.93     1018.70     39.95 o 
  -5  13   1       81.57      109.93     32.72 o 
  -3  13   1      538.39      473.71     34.03 o 
  -1  13   1      345.82      319.87     41.76 o 
   1  13   1      338.83      368.18     46.30 o 
   3  13   1     1414.75     1301.61     74.00 o 
   5  13   1      302.29      308.11     77.17 o 
   7  13   1      255.35      203.38     49.03 o 
 -26   0   2      898.94      904.49     86.71 o 
 -24   0   2      298.81      311.15     35.41 o 
 -22   0   2      240.99      174.08     21.50 o 
 -20   0   2     1399.57     1276.19     88.52 o 
 -18   0   2     1355.86     1338.13    164.34 o 
 -16   0   2    18151.71    14934.53   1255.21 o 
 -14   0   2    16504.58    14108.35    452.60 o 
 -12   0   2        2.57       -2.53     27.92 o 
 -10   0   2    20416.61    17310.29    703.19 o 
  -8   0   2      949.67     1011.28     76.27 o 
  -2   0   2    47352.99    52738.08    509.80 o 
   0   0   2    37132.20    41301.98    283.33 o 
   2   0   2    21536.92    24376.96    154.35 o 
   4   0   2    52140.29    50061.34    167.97 o 
   8   0   2    41625.38    35840.85   1357.81 o 
  10   0   2       66.01      129.53     56.29 o 
  12   0   2     5761.50     4799.49     98.96 o 
  14   0   2     2174.16     1974.00     70.36 o 
  16   0   2    13424.76    12145.74    306.43 o 
  18   0   2     9083.76     8584.41    251.04 o 
  20   0   2      219.94      175.97     24.52 o 
  22   0   2      433.40      466.42     39.49 o 
  24   0   2       90.07      108.95     32.69 o 
 -25   1   2      881.36      996.44     28.44 o 
 -23   1   2       29.04       51.00     18.69 o 
 -21   1   2      831.50      839.84     29.49 o 
 -19   1   2       82.24      104.79     18.11 o 
 -17   1   2     4888.09     4335.28    187.01 o 
 -15   1   2    24750.22    21066.86    428.40 o 
 -13   1   2     8169.50     6938.11    214.66 o 
 -11   1   2     3124.09     2709.98     72.34 o 
  -9   1   2     4894.98     4613.79    104.45 o 
  -7   1   2    21609.92    20865.85    143.54 o 
  -5   1   2    67897.38    65564.32    144.81 o 
  -3   1   2    34959.98    36670.02    185.49 o 
  -1   1   2     1291.31     1453.30     26.32 o 
   1   1   2    15530.40    17545.01    226.32 o 
   3   1   2     3530.56     3784.20    176.59 o 
   9   1   2     4534.99     3757.13     51.54 o 
  11   1   2     3357.89     2959.27     88.20 o 
  13   1   2      591.33      491.57     18.70 o 
  15   1   2     7124.94     6582.11     78.24 o 
  17   1   2    12365.62    11435.03    279.79 o 
  19   1   2     2281.68     2115.15     23.29 o 
  21   1   2      100.36      184.31     19.16 o 
  23   1   2      220.84      323.27     20.58 o 
 -24   2   2      112.68      139.83     18.22 o 
 -22   2   2       13.40       95.15     18.31 o 
 -20   2   2       63.35      112.93     23.72 o 
 -18   2   2      198.81      214.53     23.06 o 
 -16   2   2     2049.26     1975.39     57.61 o 
 -14   2   2     2944.96     2542.85     45.34 o 
 -12   2   2      813.94      834.59     21.55 o 
 -10   2   2       96.28      120.46     27.65 o 
  -8   2   2      510.57      570.33     21.04 o 
  -6   2   2    10759.97     9879.99    107.17 o 
  -4   2   2    17277.52    19097.97    147.78 o 
  -2   2   2     8276.24     8565.04    114.52 o 
   0   2   2       61.17       84.30     21.39 o 
   2   2   2     1680.50     1921.45     52.81 o 
   4   2   2     9643.11     9981.83    940.16 o 
   6   2   2    15312.28    15335.19    623.13 o 
   8   2   2     6609.46     6152.49    354.62 o 
  10   2   2      434.44      387.38     24.10 o 
  12   2   2       19.74       13.11     17.95 o 
  14   2   2      359.27      336.96     30.42 o 
  16   2   2     2090.80     1951.51     36.32 o 
  18   2   2     1091.24     1053.79     26.89 o 
  20   2   2       73.58      149.61     18.04 o 
  22   2   2        0.04       35.60     55.17 o 
 -25   3   2       63.48       82.75     35.65 o 
 -23   3   2      130.38      205.91     20.11 o 
 -21   3   2      610.40      639.72     25.40 o 
 -19   3   2        2.85       54.65     39.58 o 
 -17   3   2      539.06      530.33     45.47 o 
 -15   3   2     2425.34     2025.11     54.65 o 
 -13   3   2        9.51       33.57     15.95 o 
 -11   3   2     4645.75     4158.26     95.67 o 
  -9   3   2    11000.82     9961.82    119.11 o 
  -7   3   2      121.06      132.04     23.06 o 
  -5   3   2    10848.33    10835.12    202.00 o 
  -3   3   2     4733.71     5174.76     70.33 o 
  -1   3   2     5026.16     5390.07     97.48 o 
   1   3   2    32190.19    35066.01    679.91 o 
   3   3   2     2036.44     2245.69     73.78 o 
   5   3   2     4376.15     4465.20    343.90 o 
   7   3   2     8520.17     8109.29    539.00 o 
   9   3   2       12.80       69.58     16.31 o 
  11   3   2     1631.67     1497.44     83.69 o 
  13   3   2     2813.25     2639.00    183.76 o 
  15   3   2        0.41      -11.11     20.91 o 
  17   3   2     1137.71     1179.09     83.52 o 
  19   3   2      289.12      302.91     24.80 o 
  21   3   2      170.38      286.05     40.77 o 
  23   3   2      319.15      367.12     26.34 o 
 -24   4   2      160.22      204.45     26.21 o 
 -22   4   2      721.30      705.88     28.32 o 
 -20   4   2     3459.02     3482.45     78.08 o 
 -18   4   2       51.58       72.84     18.53 o 
 -16   4   2    10886.46    10202.15    296.69 o 
 -14   4   2     8429.19     7597.83    228.68 o 
 -12   4   2      724.15      635.36     29.67 o 
 -10   4   2    10327.58     9321.73    374.89 o 
  -8   4   2       39.56       35.92     18.47 o 
  -6   4   2    23644.73    22622.89    649.07 o 
  -4   4   2    55778.60    59872.21   1899.85 o 
  -2   4   2     1556.20     1649.31     24.24 o 
   0   4   2    11178.25    11919.92    256.03 o 
   2   4   2     8398.16     8441.92    388.56 o 
   4   4   2    10720.53    11214.08    539.58 o 
   6   4   2    54570.96    50869.81   3192.33 o 
   8   4   2    21542.78    20050.27   1236.32 o 
  10   4   2     4463.64     4049.43    308.64 o 
  12   4   2    19634.78    18000.13   1482.68 o 
  14   4   2       62.03       80.13     21.69 o 
  16   4   2     6774.52     6894.42    530.11 o 
  18   4   2     5014.64     5098.21    212.22 o 
  20   4   2       35.37       21.50     28.96 o 
  22   4   2      428.48      420.07     35.43 o 
 -23   5   2        0.33       30.49     20.21 o 
 -21   5   2      541.22      559.45     32.28 o 
 -19   5   2        7.15       19.86     18.58 o 
 -17   5   2     4067.96     4027.28    184.28 o 
 -15   5   2    15202.15    14194.20    648.11 o 
 -13   5   2     4406.12     4163.20    186.16 o 
 -11   5   2     6283.72     5939.57    288.26 o 
  -9   5   2    13067.62    13005.31    465.69 o 
  -7   5   2     7475.51     7159.42    300.76 o 
  -5   5   2    85660.24    89440.90    220.63 o 
  -3   5   2    55645.28    59596.36   1824.56 o 
  -1   5   2      710.95      773.05     19.76 o 
   1   5   2    32544.97    35668.36   1740.60 o 
   3   5   2        1.01       77.96     46.23 o 
   5   5   2    52448.46    53363.80   2143.22 o 
   7   5   2    52140.50    49276.70   3437.99 o 
   9   5   2     2547.43     2532.34    185.99 o 
  11   5   2     2142.49     2113.46    149.08 o 
  13   5   2      212.93      201.81     16.03 o 
  15   5   2     4214.61     4104.56    289.17 o 
  17   5   2     8473.66     8701.41    561.49 o 
  19   5   2     1479.56     1468.93     70.61 o 
  21   5   2      261.92      305.47     29.50 o 
 -22   6   2        0.16       18.81     18.74 o 
 -20   6   2      212.75      252.39     18.34 o 
 -18   6   2      102.61      118.96     18.74 o 
 -16   6   2     4462.61     4721.18    214.99 o 
 -14   6   2     7338.88     7095.92    294.03 o 
 -12   6   2      649.89      652.52     49.18 o 
 -10   6   2      783.93      814.87     23.02 o 
  -8   6   2      514.72      569.36     21.20 o 
  -6   6   2    25225.61    26169.62    932.86 o 
  -4   6   2    41885.09    44644.04    978.27 o 
  -2   6   2    12785.15    14058.73    327.75 o 
   0   6   2      237.74      249.53     17.40 o 
   2   6   2        9.71      153.22     50.96 o 
   4   6   2    15507.47    16109.53    661.41 o 
   6   6   2    33938.37    34776.13   1601.61 o 
   8   6   2    10353.68    10222.87    623.98 o 
  10   6   2       22.45       33.06     28.57 o 
  12   6   2      238.04      264.38     19.79 o 
  14   6   2     1916.97     1850.29    168.13 o 
  16   6   2     6115.15     6420.25    430.71 o 
  18   6   2     2163.77     2145.52    130.15 o 
  20   6   2       49.44      106.67     25.29 o 
 -21   7   2      116.24      113.60     22.44 o 
 -19   7   2       28.46       12.30     30.56 o 
 -17   7   2      306.90      334.07     17.73 o 
 -15   7   2      768.44      855.01     24.36 o 
 -13   7   2     2231.94     2291.95     79.66 o 
 -11   7   2     2627.06     2511.40    126.10 o 
  -9   7   2     2336.81     2292.92     80.48 o 
  -7   7   2     1879.89     1946.01     56.41 o 
  -5   7   2     5450.35     5600.43    159.35 o 
  -3   7   2     6557.59     6858.80    175.87 o 
  -1   7   2     3885.91     4124.70     91.34 o 
   1   7   2     6328.86     7012.05    181.26 o 
   3   7   2     7465.88     7935.16    284.90 o 
   5   7   2     6560.16     6944.32    266.25 o 
   7   7   2     2782.41     2870.07    126.64 o 
   9   7   2     2194.01     2179.10     82.08 o 
  11   7   2     1284.03     1250.35     66.20 o 
  13   7   2     2196.58     2236.78     95.96 o 
  15   7   2     1660.15     1729.66     77.07 o 
  17   7   2      581.74      621.86     39.84 o 
  19   7   2      118.68      110.90     18.93 o 
 -20   8   2      627.58      631.38     31.74 o 
 -18   8   2        1.96       22.66     19.56 o 
 -16   8   2      309.45      328.87     20.36 o 
 -14   8   2        8.11       19.11     17.97 o 
 -12   8   2     2819.43     2881.47    163.55 o 
 -10   8   2     9132.65     9166.77    455.69 o 
  -8   8   2     4334.88     4551.72    232.22 o 
  -6   8   2      776.99      862.22     58.92 o 
  -4   8   2     6397.21     6838.53    168.14 o 
  -2   8   2      668.76      694.43     22.94 o 
   0   8   2    17828.50    19036.90    421.03 o 
   2   8   2    15263.39    16492.88    403.52 o 
   4   8   2     1127.98     1201.73     39.62 o 
   6   8   2      424.78      516.34     34.53 o 
   8   8   2        8.50       22.65     19.86 o 
  10   8   2     2451.17     2426.85    124.36 o 
  12   8   2     5604.28     5653.75    277.92 o 
  14   8   2     1520.24     1510.30     88.56 o 
  16   8   2        6.15       15.87     25.69 o 
  18   8   2      123.39      207.64     26.73 o 
 -19   9   2      482.11      499.83     41.02 o 
 -17   9   2      612.72      677.09     33.62 o 
 -15   9   2     3169.36     3040.20    196.57 o 
 -13   9   2      121.57      149.40     22.18 o 
 -11   9   2     5000.16     5010.63    259.93 o 
  -9   9   2     5919.33     5957.96    426.68 o 
  -7   9   2       20.34       60.06     27.85 o 
  -5   9   2     4043.40     4199.68    132.86 o 
  -3   9   2      701.98      752.68     37.74 o 
  -1   9   2     4552.33     4641.36    166.06 o 
   1   9   2    14365.59    15091.89    401.61 o 
   3   9   2     2257.31     2287.45     54.80 o 
   5   9   2     5333.50     5519.97    228.77 o 
   7   9   2     8303.21     8564.87    357.40 o 
   9   9   2       37.49       46.74     21.45 o 
  11   9   2     6657.29     6621.41    379.78 o 
  13   9   2     3200.94     3201.56    118.80 o 
  15   9   2      129.71      122.20     20.45 o 
  17   9   2     1751.43     1789.49    106.67 o 
 -18  10   2        0.45       32.23     34.96 o 
 -16  10   2     1341.75     1381.45     55.05 o 
 -14  10   2     1527.53     1484.91     52.53 o 
 -12  10   2       97.69      138.31     19.11 o 
 -10  10   2     2971.84     2843.11    196.15 o 
  -8  10   2      604.58      650.40     47.16 o 
  -6  10   2     4660.67     4770.83    131.08 o 
  -4  10   2    10493.31    10948.40    493.18 o 
  -2  10   2      842.05     1046.99    101.90 o 
   0  10   2     4436.74     4321.96    201.85 o 
   2  10   2     2772.27     2859.07    155.03 o 
   4  10   2     1369.78     1369.93     73.39 o 
   6  10   2     7142.29     7293.49    179.56 o 
   8  10   2     1491.48     1591.61     52.03 o 
  10  10   2      892.82      805.73     25.44 o 
  12  10   2     1885.95     1888.58     82.69 o 
  14  10   2        1.06       32.47     20.37 o 
 -15  11   2      832.54      783.32     50.45 o 
 -13  11   2      638.24      650.48     92.54 o 
 -11  11   2        1.08       20.43     25.57 o 
  -9  11   2       32.62       35.28     24.76 o 
  -7  11   2      445.21      387.40     27.75 o 
  -5  11   2     3228.23     3150.21    174.82 o 
  -3  11   2     2458.53     2474.46    160.20 o 
  -1  11   2       73.25      108.12     26.72 o 
   1  11   2       17.11       33.92     21.11 o 
   3  11   2      504.63      503.98     34.20 o 
   5  11   2     3014.74     2795.79    137.94 o 
   7  11   2     2028.34     1993.74     65.08 o 
   9  11   2       84.70       97.97     25.85 o 
  11  11   2       73.86       80.29     20.61 o 
  13  11   2      213.99      233.79     22.77 o 
 -12  12   2      823.30      765.08     41.23 o 
 -10  12   2      739.91      743.30     68.41 o 
  -8  12   2      380.93      313.62     26.45 o 
  -6  12   2      337.14      292.57     31.08 o 
  -4  12   2      493.03      464.52     40.37 o 
  -2  12   2      964.62      902.64    105.32 o 
   0  12   2     1359.87     1411.05     31.36 o 
   2  12   2     1648.43     1590.73    124.84 o 
   4  12   2     1327.92     1403.78     84.44 o 
   6  12   2      379.99      344.42     27.19 o 
   8  12   2      120.46       87.63     38.73 o 
  10  12   2      574.86      552.11     25.40 o 
  -7  13   2      300.49      321.03     71.73 o 
  -5  13   2      224.49      228.89     28.22 o 
  -3  13   2        2.10       80.41     47.67 o 
  -1  13   2     2202.25     2018.11     76.27 o 
   1  13   2     5349.79     5073.27     45.10 o 
   3  13   2     2138.23     2028.42     50.39 o 
   5  13   2       10.12       43.58     41.76 o 
 -25   1   3      156.65      199.59     25.16 o 
 -23   1   3     1186.21     1194.86     61.59 o 
 -21   1   3      319.58      289.89     20.71 o 
 -19   1   3      451.83      451.93     21.75 o 
 -17   1   3     2824.98     2590.76     99.47 o 
 -15   1   3      162.41      159.95     20.76 o 
 -13   1   3    11003.20    10384.79    212.56 o 
 -11   1   3    12673.49    11850.33    262.62 o 
  -9   1   3       87.61       85.74     14.97 o 
  -7   1   3     2036.33     1727.41     27.52 o 
  -5   1   3     1449.52     1794.59     28.14 o 
  -3   1   3    21847.19    23360.23    194.76 o 
  -1   1   3    56087.73    58369.59    664.54 o 
   1   1   3     6637.49     7325.75    129.50 o 
   3   1   3     7881.40     8660.64    249.08 o 
   5   1   3    13545.74    14539.50    443.85 o 
   7   1   3     5893.13     6001.48    222.58 o 
   9   1   3    23685.40    21894.98   1018.24 o 
  11   1   3    12359.47    11039.25    118.03 o 
  13   1   3       98.96      113.75     26.78 o 
  15   1   3     2520.82     2098.77    123.93 o 
  17   1   3        3.09      -41.76     41.76 o 
  19   1   3     1843.15     1903.84     34.65 o 
  21   1   3     1253.80     1437.00    109.41 o 
  23   1   3       18.82       16.34     31.78 o 
 -24   2   3     1121.62     1128.14     44.16 o 
 -22   2   3     2997.61     2814.83    110.40 o 
 -20   2   3       36.03       85.73     15.04 o 
 -18   2   3     2910.88     2590.56     53.60 o 
 -16   2   3      373.30      334.67     23.46 o 
 -14   2   3    10542.48     9557.76    145.86 o 
 -12   2   3    37766.41    35154.16    425.64 o 
 -10   2   3    10698.46    10360.65    191.85 o 
  -8   2   3     8203.16     8264.08    162.73 o 
  -6   2   3    33376.46    36085.34    396.89 o 
  -4   2   3    13302.52    14128.43    214.62 o 
   2   2   3       25.26       74.59     21.67 o 
   4   2   3    14779.64    14787.62    583.41 o 
   6   2   3       37.47       48.70     23.75 o 
   8   2   3    45117.94    44511.82   1566.21 o 
  10   2   3    55545.42    53359.91   3578.11 o 
  12   2   3     2970.23     2787.10    219.51 o 
  14   2   3     2253.20     2473.64    159.96 o 
  16   2   3      901.19      947.88     74.90 o 
  18   2   3     2158.64     2418.08    234.39 o 
  20   2   3     4173.19     4465.31    294.07 o 
  22   2   3     1191.56     1178.98     55.53 o 
 -25   3   3      216.09      203.24     20.61 o 
 -23   3   3     1265.42     1319.41     65.52 o 
 -21   3   3      567.14      622.91     44.95 o 
 -19   3   3      240.70      251.06     25.04 o 
 -17   3   3     2135.22     2024.11     47.15 o 
 -15   3   3      776.31      736.11     31.65 o 
 -13   3   3    27518.93    25025.56     99.20 o 
 -11   3   3    38740.14    37829.07    687.48 o 
  -9   3   3      618.96      602.49     29.88 o 
  -7   3   3    14465.40    14458.55    164.00 o 
  -5   3   3      279.84      410.18     47.06 o 
  -3   3   3    62625.25    66329.17    471.25 o 
   1   3   3    27929.75    31146.85    522.38 o 
   3   3   3     4978.71     5336.89    145.86 o 
   5   3   3     3327.78     3550.10    180.00 o 
   7   3   3    19471.79    19857.12   1136.94 o 
   9   3   3    39948.12    39166.14   2536.11 o 
  11   3   3    12649.86    12521.56    599.92 o 
  13   3   3       38.06       62.75     19.16 o 
  15   3   3     1331.73     1333.05    109.62 o 
  17   3   3      497.29      646.65     74.31 o 
  19   3   3     4821.74     5247.28    269.51 o 
  21   3   3     3224.75     3320.37    211.63 o 
 -24   4   3      389.12      412.35     27.78 o 
 -22   4   3     1025.86     1076.16     56.09 o 
 -20   4   3      305.04      329.43     15.15 o 
 -18   4   3       78.92      131.29     23.88 o 
 -16   4   3        5.80       24.98     20.84 o 
 -14   4   3     2741.69     2652.18     92.29 o 
 -12   4   3     9512.27     9342.71    211.77 o 
 -10   4   3     6551.92     6030.98    164.28 o 
  -8   4   3       91.73      142.18     17.30 o 
  -6   4   3      189.10      156.45     14.56 o 
  -4   4   3     8963.86     9865.83    102.14 o 
  -2   4   3    36335.27    37830.71    565.08 o 
   0   4   3    21039.87    23023.75    443.39 o 
   2   4   3     1637.91     1707.82     43.94 o 
   4   4   3       52.25       74.74     18.08 o 
   6   4   3     3542.16     3771.66    166.17 o 
   8   4   3    18159.12    17650.25   1125.89 o 
  10   4   3    16522.01    16674.07   1551.71 o 
  12   4   3     2848.06     2719.54    218.56 o 
  14   4   3       15.55      -17.95     17.95 o 
  16   4   3      138.63      131.37     21.03 o 
  18   4   3     1618.64     1689.06    183.26 o 
  20   4   3     1590.87     1697.37    167.88 o 
 -23   5   3        3.59       29.64     18.68 o 
 -21   5   3      304.57      355.30     18.34 o 
 -19   5   3      425.25      485.38     17.90 o 
 -17   5   3      711.71      708.98     35.13 o 
 -15   5   3      139.59      152.39     15.89 o 
 -13   5   3        9.59       17.61     16.10 o 
 -11   5   3        0.14       49.65     18.44 o 
  -9   5   3     3430.24     3538.81     89.49 o 
  -7   5   3     7921.34     8319.45    156.93 o 
  -5   5   3     5741.95     6024.12     62.82 o 
  -3   5   3     1048.07     1227.21     51.30 o 
  -1   5   3      146.40      198.90     15.65 o 
   1   5   3     1552.87     1638.66     54.91 o 
   3   5   3     7178.99     7373.67    202.69 o 
   5   5   3     8367.76     8679.39    340.71 o 
   7   5   3     2017.18     2073.45    119.12 o 
   9   5   3     1285.72     1263.40     43.37 o 
  11   5   3      230.73      287.27     35.18 o 
  13   5   3      701.22      722.88     75.58 o 
  15   5   3     1586.85     1743.00    171.15 o 
  17   5   3      971.11     1075.13    105.11 o 
  19   5   3       92.37      112.65     31.23 o 
  21   5   3        6.01        7.88     32.60 o 
 -22   6   3      658.49      621.08     41.95 o 
 -20   6   3       95.50      105.47     17.92 o 
 -18   6   3     2417.05     2489.94    109.17 o 
 -16   6   3      822.25      860.51     34.57 o 
 -14   6   3     1248.78     1226.57     63.55 o 
 -12   6   3     4753.54     4648.37    171.94 o 
 -10   6   3       53.62       60.53     18.80 o 
  -8   6   3     9250.19     9114.28    321.03 o 
  -6   6   3    17672.19    18378.87    551.33 o 
  -4   6   3        7.62       57.19     16.09 o 
  -2   6   3    11980.11    12189.64    177.67 o 
   0   6   3     5210.45     5373.04     99.50 o 
   2   6   3     4000.11     3936.67    160.69 o 
   4   6   3    18327.23    19393.20    920.26 o 
   6   6   3     4545.14     4684.08    177.58 o 
   8   6   3     3800.00     3772.97    178.49 o 
  10   6   3    10060.98    10369.14    649.61 o 
  12   6   3       47.55       72.86     23.22 o 
  14   6   3     3143.63     3181.60    348.66 o 
  16   6   3     2331.80     2348.51    176.05 o 
  18   6   3        0.15       30.51     19.36 o 
  20   6   3      513.08      515.00     43.61 o 
 -21   7   3      237.32      279.76     19.51 o 
 -19   7   3      852.31      855.52     34.11 o 
 -17   7   3     2836.29     2810.14    107.40 o 
 -15   7   3        0.26       38.17     19.00 o 
 -13   7   3     7794.26     7868.23    298.90 o 
 -11   7   3     8293.54     8246.06    387.12 o 
  -9   7   3      210.94      230.35     15.97 o 
  -7   7   3     8157.38     8333.62    340.63 o 
  -5   7   3      570.62      626.98     37.74 o 
  -3   7   3    13730.49    14197.53    247.36 o 
  -1   7   3    30238.10    31165.88   1037.45 o 
   1   7   3     2184.50     2401.63     70.58 o 
   3   7   3    11693.79    11686.20    402.19 o 
   5   7   3    10918.49    10926.10    420.36 o 
   7   7   3     1475.75     1492.43     60.88 o 
   9   7   3    15438.55    15829.50    999.11 o 
  11   7   3     5411.11     5659.75    275.20 o 
  13   7   3      643.09      679.02     33.06 o 
  15   7   3     3580.39     3742.20    212.09 o 
  17   7   3       59.38       75.66     20.36 o 
  19   7   3     1509.24     1543.91    141.34 o 
 -20   8   3       90.11       51.09     21.19 o 
 -18   8   3      289.97      325.91     18.95 o 
 -16   8   3      148.62      151.56     19.39 o 
 -14   8   3     1962.30     2037.69     79.84 o 
 -12   8   3     8379.27     8331.41    296.50 o 
 -10   8   3     3108.94     3094.10    104.88 o 
  -8   8   3     1719.60     1719.08     64.54 o 
  -6   8   3     3810.46     4038.54    158.38 o 
  -4   8   3     1146.05     1173.93     25.69 o 
  -2   8   3    21360.54    21765.59    154.90 o 
   0   8   3    14073.99    14826.04    139.00 o 
   2   8   3       24.45       67.50     17.19 o 
   4   8   3     2004.48     2266.03     85.94 o 
   6   8   3      675.22      655.19     17.77 o 
   8   8   3    10044.13    10137.83    584.47 o 
  10   8   3     7396.06     7263.60    409.66 o 
  12   8   3      266.21      299.91     21.84 o 
  14   8   3      576.44      652.00     62.54 o 
  16   8   3        0.61       23.80     18.05 o 
  18   8   3     1001.81     1032.24     86.36 o 
 -19   9   3      102.31      129.36     20.38 o 
 -17   9   3       24.73       39.17     21.09 o 
 -15   9   3      102.54      106.13     18.51 o 
 -13   9   3     1025.78     1194.81     63.65 o 
 -11   9   3     2288.28     2405.30    132.42 o 
  -9   9   3     1625.33     1653.76    111.40 o 
  -7   9   3      188.26      263.59     35.03 o 
  -5   9   3      719.38      776.78     32.78 o 
  -3   9   3     5139.94     5248.65    117.29 o 
  -1   9   3     5503.56     5581.90     57.56 o 
   1   9   3     2155.26     2314.14     57.10 o 
   3   9   3      606.54      735.19     29.72 o 
   5   9   3     1671.49     1659.24     41.82 o 
   7   9   3     3409.30     3399.18    145.28 o 
   9   9   3     3661.72     3656.67    224.09 o 
  11   9   3      812.47      872.63     72.89 o 
  13   9   3       99.68      105.63     22.36 o 
  15   9   3      257.62      320.54     43.00 o 
 -16  10   3      189.74      187.91     18.75 o 
 -14  10   3        0.86       -6.51     27.83 o 
 -12  10   3        0.72       40.50     24.63 o 
 -10  10   3      563.74      571.29     44.13 o 
  -8  10   3     3867.99     3789.69    209.94 o 
  -6  10   3     6478.24     6215.10    269.35 o 
  -4  10   3     1642.19     1647.18     64.61 o 
  -2  10   3       17.79       16.01     25.10 o 
   0  10   3      224.93      210.02     24.27 o 
   2  10   3     2428.24     2433.64     61.05 o 
   4  10   3     4780.33     4835.90    121.43 o 
   6  10   3     3337.80     3522.91    112.36 o 
   8  10   3      602.96      587.68     20.81 o 
  10  10   3        0.94       35.08     21.67 o 
  12  10   3      220.02      217.69     23.36 o 
  14  10   3     1048.44     1056.25     46.13 o 
 -15  11   3      107.33       94.72     34.01 o 
 -13  11   3      657.54      649.49     28.80 o 
 -11  11   3      403.42      419.65     33.55 o 
  -9  11   3     1196.05     1125.07     61.60 o 
  -7  11   3     5650.71     5243.60    353.46 o 
  -5  11   3     2415.26     2421.47    117.28 o 
  -3  11   3      212.83      206.00     23.29 o 
  -1  11   3     1764.33     1969.81    129.38 o 
   1  11   3       84.99       84.57     22.25 o 
   3  11   3     6168.92     5790.26    161.71 o 
   5  11   3     6116.90     5847.88    195.63 o 
   7  11   3      373.77      387.90     17.69 o 
   9  11   3      358.78      330.86     22.61 o 
  11  11   3       11.03       11.13     24.60 o 
 -10  12   3       13.77       20.74     29.01 o 
  -8  12   3     1674.10     1499.02    100.59 o 
  -6  12   3     2342.23     2130.30    138.60 o 
  -4  12   3       21.34       13.92     23.54 o 
  -2  12   3     1586.80     1396.58     51.40 o 
   0  12   3      451.89      462.02     29.06 o 
   2  12   3     1311.89     1173.54     53.22 o 
   4  12   3     3871.42     3570.19    211.64 o 
   6  12   3      647.86      651.28     33.29 o 
   8  12   3      773.64      679.05     48.35 o 
  -5  13   3       97.27       89.84     37.08 o 
  -3  13   3      489.78      429.76     34.43 o 
  -1  13   3     1025.55      928.19     80.94 o 
   1  13   3       74.79      223.13     73.09 o 
   3  13   3      377.72      221.53     50.84 o 
 -24   0   4      221.24      234.57     32.08 o 
 -22   0   4      714.96      686.39     43.58 o 
 -20   0   4     4451.74     4170.75    228.34 o 
 -18   0   4     1666.99     1674.40     39.95 o 
 -16   0   4     1090.00     1057.64     84.89 o 
 -14   0   4     6634.84     6269.79     49.48 o 
 -12   0   4      378.79      351.82     21.83 o 
 -10   0   4    52935.20    52527.11    857.54 o 
  -6   0   4     3633.46     4223.11     47.21 o 
  -4   0   4    27040.97    28469.88    682.44 o 
  -2   0   4     1964.82     2221.76     49.93 o 
   0   0   4    56953.84    58026.41   1244.77 o 
   2   0   4    82089.04    80914.55    187.03 o 
   4   0   4    15580.55    15791.11    619.21 o 
   6   0   4     2573.06     2464.10    118.48 o 
   8   0   4     3276.13     3139.62     50.84 o 
  10   0   4    10187.32     9962.69     69.00 o 
  12   0   4    25122.20    24965.30     98.06 o 
  14   0   4    10513.82    10307.71     69.00 o 
  16   0   4        0.22       57.20     39.04 o 
  18   0   4      760.21      769.92     32.69 o 
  20   0   4        7.83       52.66     30.87 o 
 -25   1   4      217.46      193.13     28.63 o 
 -23   1   4        4.54       26.35     21.89 o 
 -21   1   4     1599.76     1567.65     85.97 o 
 -19   1   4     4900.18     4538.76    181.76 o 
 -17   1   4      452.52      438.84     33.55 o 
 -15   1   4     2556.96     2488.62     93.70 o 
 -13   1   4      779.55      797.62     20.10 o 
 -11   1   4    11912.56    12219.94    249.65 o 
  -9   1   4    26890.74    26786.48    204.44 o 
  -7   1   4     6208.01     6295.28     34.00 o 
  -5   1   4     1285.00     1366.12     23.89 o 
  -3   1   4     6361.80     6840.99     29.65 o 
  -1   1   4     9176.78     9766.43    147.14 o 
   1   1   4    77657.90    80007.93   1300.61 o 
   3   1   4    62933.23    64816.76    949.44 o 
   5   1   4      311.70      328.56     20.18 o 
   7   1   4     4673.32     4776.60    210.15 o 
   9   1   4       74.18       74.08     22.81 o 
  11   1   4    16516.87    16653.90    777.41 o 
  13   1   4    17958.67    17468.91    762.79 o 
  15   1   4     1893.62     1866.63    139.08 o 
  17   1   4      392.58      425.52     58.06 o 
  19   1   4      126.79      149.25     34.11 o 
  21   1   4      651.83      802.01     91.45 o 
 -24   2   4       22.36      -17.09     17.09 o 
 -22   2   4       61.52       82.14     24.64 o 
 -20   2   4      491.63      472.75     16.84 o 
 -18   2   4      451.36      393.09     28.96 o 
 -16   2   4       37.29       80.00     22.90 o 
 -14   2   4        0.62       31.87     16.33 o 
 -12   2   4      292.60      307.63     26.73 o 
 -10   2   4     3746.11     3730.97     28.35 o 
  -8   2   4     4932.56     5410.03    122.27 o 
  -6   2   4     1570.26     1552.69     20.83 o 
  -4   2   4       16.32       38.37     20.68 o 
  -2   2   4     1383.83     1441.39     22.16 o 
   0   2   4     7937.26     8753.86     62.34 o 
   2   2   4    11145.68    11687.62    244.28 o 
   4   2   4     3644.97     3873.95    123.19 o 
   6   2   4      196.16      245.40     18.22 o 
   8   2   4       11.51       56.57     33.88 o 
  10   2   4     1117.15     1156.76     40.86 o 
  12   2   4     3307.12     3346.81    180.45 o 
  14   2   4     1380.07     1389.12     98.23 o 
  16   2   4       80.17       23.10     30.05 o 
  18   2   4        8.88       52.93     48.86 o 
  20   2   4      239.05      277.50     21.32 o 
 -25   3   4      105.06      146.37     26.92 o 
 -23   3   4       23.16       78.86     16.96 o 
 -21   3   4      251.13      250.22     31.82 o 
 -19   3   4      463.77      471.02     19.25 o 
 -17   3   4       67.50       91.84     35.51 o 
 -15   3   4     1868.49     1779.56     36.18 o 
 -13   3   4     2024.88     1984.84     32.11 o 
 -11   3   4      708.38      682.21     27.52 o 
  -9   3   4     4312.07     4304.21     47.39 o 
  -7   3   4      423.14      462.08     18.78 o 
  -5   3   4     5070.39     5033.08     72.50 o 
  -3   3   4    13934.57    14582.95    249.52 o 
  -1   3   4       51.70      100.46     13.30 o 
   1   3   4     5817.96     6507.67    168.66 o 
   3   3   4     4697.32     4900.54    100.01 o 
   5   3   4      833.04      896.67     25.55 o 
   7   3   4     2596.22     2648.73     63.30 o 
   9   3   4     1822.42     1854.58     89.38 o 
  11   3   4      251.85      281.47     23.33 o 
  13   3   4     1681.36     1721.05     78.66 o 
  15   3   4      111.83       91.17     20.05 o 
  17   3   4      610.90      672.28     51.24 o 
  19   3   4      542.44      561.74     42.52 o 
  21   3   4        0.13      -15.68     35.86 o 
 -24   4   4      629.95      613.39     36.96 o 
 -22   4   4      142.19      183.16     20.13 o 
 -20   4   4     2932.69     2761.42     75.36 o 
 -18   4   4      882.61      884.85     25.82 o 
 -16   4   4     1361.23     1307.77     50.06 o 
 -14   4   4     3234.45     3233.03     83.87 o 
 -12   4   4      599.22      649.67     21.36 o 
 -10   4   4    14263.99    14131.48    276.78 o 
  -8   4   4    16636.63    17264.75    250.55 o 
  -6   4   4      484.78      522.76     18.32 o 
  -4   4   4    11375.26    11376.22    168.77 o 
  -2   4   4     1095.04     1107.99     20.55 o 
   0   4   4    17902.47    18733.01    281.47 o 
   2   4   4    43170.93    45146.92   1070.38 o 
   4   4   4     7812.25     8258.65    206.02 o 
   6   4   4    10372.30    10636.82    368.38 o 
   8   4   4    17774.63    18036.22    713.62 o 
  10   4   4      791.12      917.30     21.21 o 
  12   4   4    12857.61    13257.28    821.05 o 
  14   4   4     5520.32     5591.12    417.54 o 
  16   4   4       93.82      157.13     24.46 o 
  18   4   4      908.34      981.14     60.91 o 
  20   4   4       28.47       70.88     20.68 o 
 -23   5   4       39.76       56.65     25.84 o 
 -21   5   4     1494.20     1474.94     79.22 o 
 -19   5   4     3128.56     3090.76    102.76 o 
 -17   5   4      152.55      169.41     15.77 o 
 -15   5   4     3734.66     3769.52    111.88 o 
 -13   5   4     2797.11     2878.46     87.47 o 
 -11   5   4     6458.15     6394.71    145.16 o 
  -9   5   4    34095.34    34507.48   1055.36 o 
  -7   5   4    11926.60    12543.22     97.71 o 
  -5   5   4     4425.66     4536.59     26.10 o 
  -3   5   4    15912.54    17345.04     89.63 o 
  -1   5   4     2566.70     2640.56     48.51 o 
   1   5   4    49722.83    51477.18    682.26 o 
   3   5   4    31533.26    33156.57    800.07 o 
   5   5   4       14.52       43.37     13.63 o 
   7   5   4     3053.82     3216.91    191.20 o 
   9   5   4      302.11      321.52     24.67 o 
  11   5   4    10680.40    10855.83    506.24 o 
  13   5   4    11913.17    11922.14    921.95 o 
  15   5   4      935.10      972.83    148.83 o 
  17   5   4      806.88      950.34     56.65 o 
  19   5   4      379.46      395.96     22.28 o 
 -22   6   4       63.85       84.88     18.76 o 
 -20   6   4     1167.54     1186.17     48.97 o 
 -18   6   4     1201.71     1285.57     51.85 o 
 -16   6   4        4.14        8.50     18.17 o 
 -14   6   4      491.60      489.31     16.44 o 
 -12   6   4      607.32      634.51     31.43 o 
 -10   6   4    11704.21    12031.39    322.99 o 
  -8   6   4    13978.42    14440.85    248.57 o 
  -6   6   4     2132.58     2133.40     36.70 o 
  -4   6   4      834.42      884.40     24.77 o 
  -2   6   4      435.78      470.12     20.71 o 
   0   6   4    15874.93    16710.79    348.37 o 
   2   6   4    25499.66    26506.59    776.79 o 
   4   6   4     4785.43     5070.50    163.31 o 
   6   6   4      302.86      343.78     24.55 o 
   8   6   4        9.80       37.79     17.52 o 
  10   6   4     4885.35     4962.47    286.00 o 
  12   6   4     9613.42     9863.73    472.43 o 
  14   6   4     2456.99     2400.36    166.69 o 
  16   6   4       10.27       80.27     31.58 o 
  18   6   4       25.52       45.85     26.89 o 
 -21   7   4       57.48      100.70     29.39 o 
 -19   7   4      190.80      273.06     25.13 o 
 -17   7   4      521.20      538.80     18.82 o 
 -15   7   4      577.30      569.74     27.10 o 
 -13   7   4      458.46      477.60     18.92 o 
 -11   7   4      430.75      460.61     27.18 o 
  -9   7   4     1952.77     1983.21     79.56 o 
  -7   7   4     2741.72     2694.13     76.48 o 
  -5   7   4     1771.10     1798.37     57.79 o 
  -3   7   4     3341.33     3534.69     53.04 o 
  -1   7   4     4267.92     4434.23     70.37 o 
   1   7   4     4050.23     4193.03    149.19 o 
   3   7   4     2069.87     2087.81     92.56 o 
   5   7   4     2337.90     2332.48     67.13 o 
   7   7   4     1933.34     1942.05     89.90 o 
   9   7   4     3034.39     3114.95    127.47 o 
  11   7   4     2055.71     2056.64    114.41 o 
  13   7   4      715.58      817.38     50.13 o 
  15   7   4      250.02      260.44     38.40 o 
  17   7   4      274.94      221.15     21.64 o 
 -20   8   4      114.17      118.73     19.62 o 
 -18   8   4       64.08       67.53     20.92 o 
 -16   8   4     1290.89     1273.55     54.59 o 
 -14   8   4     2510.91     2573.83     67.09 o 
 -12   8   4      503.47      573.31     31.64 o 
 -10   8   4     1076.17     1127.32     48.18 o 
  -8   8   4     2419.80     2495.96    133.28 o 
  -6   8   4     1356.69     1380.01     45.85 o 
  -4   8   4    11559.55    11830.86    615.27 o 
  -2   8   4     6311.88     6426.79    180.89 o 
   0   8   4       19.09       59.11     17.56 o 
   2   8   4      490.50      607.36     30.24 o 
   4   8   4      274.25      290.06     16.30 o 
   6   8   4     4480.70     4495.48    172.63 o 
   8   8   4     5974.25     6186.11    271.15 o 
  10   8   4      863.27      863.57     34.73 o 
  12   8   4       24.93       50.58     15.73 o 
  14   8   4       55.59      106.10     16.68 o 
  16   8   4      297.29      276.64     33.02 o 
 -17   9   4       19.52       44.57     19.86 o 
 -15   9   4     2198.38     2202.87     45.15 o 
 -13   9   4     1208.86     1271.07     26.24 o 
 -11   9   4      517.95      578.14     41.47 o 
  -9   9   4     2066.27     2099.08    115.36 o 
  -7   9   4       20.28       16.35     20.33 o 
  -5   9   4     5162.54     5129.35     85.71 o 
  -3   9   4     7557.91     7730.65    185.83 o 
  -1   9   4       92.56      138.49     24.88 o 
   1   9   4     6573.88     6554.17    149.34 o 
   3   9   4     4806.77     5084.52    121.31 o 
   5   9   4     1044.97     1016.41     22.06 o 
   7   9   4     8235.08     8041.85    310.00 o 
   9   9   4     1985.72     2006.97     94.38 o 
  11   9   4      834.52      780.67     26.43 o 
  13   9   4     2326.60     2422.79    153.33 o 
 -16  10   4      234.62      245.69     20.84 o 
 -14  10   4     1101.17     1106.86     47.34 o 
 -12  10   4       10.06       87.66     24.63 o 
 -10  10   4     3013.71     2786.28    114.88 o 
  -8  10   4     3981.88     3898.24    160.81 o 
  -6  10   4        4.17      113.94     54.25 o 
  -4  10   4     3441.69     3316.05     38.88 o 
  -2  10   4      733.57      753.70     30.84 o 
   0  10   4     2550.67     2472.02     69.61 o 
   2  10   4     5546.83     5582.52    120.83 o 
   4  10   4      293.73      418.66     23.09 o 
   6  10   4     1750.35     1673.76     52.38 o 
   8  10   4     1409.30     1430.25     45.24 o 
  10  10   4      209.91      196.26     20.93 o 
  12  10   4     2252.12     2053.24    103.13 o 
 -13  11   4       16.05       53.95     27.30 o 
 -11  11   4      292.60      323.30     50.52 o 
  -9  11   4     1499.36     1311.46     98.54 o 
  -7  11   4      802.15      734.24     25.00 o 
  -5  11   4        0.88       11.58     25.15 o 
  -3  11   4        4.14       43.03     26.17 o 
  -1  11   4      630.79      569.31     28.51 o 
   1  11   4     2459.58     2226.66     29.51 o 
   3  11   4     1248.07     1274.90     59.15 o 
   5  11   4       11.43       51.22     24.51 o 
   7  11   4       36.05       49.14     19.93 o 
   9  11   4      538.10      517.79     25.01 o 
 -10  12   4       73.44      144.35     27.71 o 
  -8  12   4      242.01      191.54     31.26 o 
  -6  12   4      626.49      555.21     35.85 o 
  -4  12   4      831.63      760.91     29.38 o 
  -2  12   4      835.83      811.80     38.55 o 
   0  12   4      641.67      597.37     26.31 o 
   2  12   4      219.34      207.71     23.47 o 
   4  12   4      192.32      218.28     29.20 o 
   6  12   4      903.54      810.95     51.76 o 
 -25   1   5        3.56       19.67     20.78 o 
 -23   1   5      215.39      236.54     20.13 o 
 -21   1   5      478.09      409.18     19.53 o 
 -19   1   5      200.18      226.95     20.18 o 
 -17   1   5     2864.44     2756.70    163.29 o 
 -15   1   5     1617.42     1675.43     28.79 o 
 -13   1   5      743.85      768.36     17.78 o 
 -11   1   5     1065.89     1028.19     46.66 o 
  -9   1   5     1415.06     1526.92     37.96 o 
  -7   1   5    12138.48    12667.25    152.15 o 
  -5   1   5    16963.50    17320.73    170.64 o 
  -3   1   5      213.56      270.18     14.19 o 
  -1   1   5     7627.72     8262.79    136.68 o 
   1   1   5     3901.37     4310.39     39.18 o 
   3   1   5     9032.01     9360.84    172.59 o 
   5   1   5    20035.96    20221.66    398.70 o 
   7   1   5     6115.74     6016.52     95.20 o 
   9   1   5      895.40      993.32     36.68 o 
  11   1   5     2200.12     2079.38    116.47 o 
  13   1   5      299.35      489.75     99.81 o 
  15   1   5     3570.82     3782.38    225.54 o 
  17   1   5     1519.30     1448.76     97.73 o 
  19   1   5        1.42       34.30     45.54 o 
 -24   2   5       38.72       69.85     42.72 o 
 -22   2   5      750.09      698.04     43.11 o 
 -20   2   5        7.09       69.46     17.03 o 
 -18   2   5     3665.17     3699.84     58.98 o 
 -16   2   5     7158.53     6782.99     89.20 o 
 -14   2   5      311.07      273.83     27.41 o 
 -12   2   5     5835.17     6262.58     57.75 o 
 -10   2   5     6863.16     7358.20     87.91 o 
  -8   2   5    10638.48    10967.07    149.05 o 
  -6   2   5    47751.28    49626.14    634.76 o 
  -4   2   5    16293.75    17243.20     63.72 o 
  -2   2   5     3219.60     3235.70     42.62 o 
   0   2   5     8541.74     8916.63    127.24 o 
   2   2   5     3341.33     3458.64     85.87 o 
   4   2   5    45665.37    46680.44   1134.94 o 
   6   2   5    37656.82    37274.50    694.69 o 
   8   2   5      182.84      227.58     17.52 o 
  10   2   5     3497.07     3836.30     73.12 o 
  12   2   5       68.85       51.58     18.16 o 
  14   2   5     6006.58     5980.27    409.11 o 
  16   2   5     6518.70     6590.81    475.12 o 
  18   2   5     1007.95      977.90     99.31 o 
 -23   3   5      214.22      244.89     31.06 o 
 -21   3   5      385.31      368.97     18.54 o 
 -19   3   5      531.72      544.56     29.75 o 
 -17   3   5     7043.69     6933.53     82.43 o 
 -15   3   5     5971.24     5922.33     70.11 o 
 -13   3   5      426.72      509.71     31.06 o 
 -11   3   5     5302.65     5304.41    125.81 o 
  -9   3   5      437.53      519.41     19.02 o 
  -7   3   5    30405.85    31613.68    641.85 o 
  -5   3   5    46928.56    49800.04    522.99 o 
  -3   3   5     3190.62     3454.09     55.42 o 
  -1   3   5     6592.84     6990.41     92.17 o 
   1   3   5      277.02      410.05     54.26 o 
   3   3   5    24154.67    25727.32    515.23 o 
   5   3   5    32860.66    34035.88    898.33 o 
   7   3   5     5270.27     5643.94    131.95 o 
   9   3   5      848.19      825.19     20.80 o 
  11   3   5      766.46      751.64     34.99 o 
  13   3   5     2600.32     2633.40    120.42 o 
  15   3   5     8687.67     9018.61    795.05 o 
  17   3   5     3999.70     3959.01    327.31 o 
  19   3   5       35.95       76.53     22.80 o 
 -22   4   5       58.33       79.64     19.98 o 
 -20   4   5        0.40        6.34     28.70 o 
 -18   4   5      787.09      788.19     18.71 o 
 -16   4   5     1920.80     1917.15     37.35 o 
 -14   4   5      623.62      630.02     19.47 o 
 -12   4   5       83.81      123.84     16.59 o 
 -10   4   5       38.12       64.67     17.63 o 
  -8   4   5     4308.51     4624.25     78.46 o 
  -6   4   5    13692.62    13924.43    172.46 o 
  -4   4   5     5463.91     5811.11     70.40 o 
  -2   4   5       49.49       80.08     14.59 o 
   0   4   5       30.32       34.98     19.15 o 
   2   4   5     4476.42     4699.84    108.25 o 
   4   4   5    15423.68    16276.99    501.91 o 
   6   4   5    11585.52    12057.25    424.46 o 
   8   4   5     1442.95     1444.20     30.75 o 
  10   4   5        8.48       64.83     16.61 o 
  12   4   5      652.65      680.18     49.27 o 
  14   4   5     3084.84     3197.54    165.78 o 
  16   4   5     2273.24     2371.28     78.70 o 
  18   4   5      208.87      292.57     26.53 o 
 -23   5   5       72.26       84.99     18.32 o 
 -21   5   5       69.81       82.07     18.53 o 
 -19   5   5        0.46       -2.79     17.92 o 
 -17   5   5       22.23       -7.74     24.20 o 
 -15   5   5        4.79       40.98     15.90 o 
 -13   5   5     1136.91     1171.23     21.79 o 
 -11   5   5     1999.12     2089.36     35.30 o 
  -9   5   5      956.69     1034.30     18.78 o 
  -7   5   5       52.77       74.82     14.54 o 
  -5   5   5       64.52       96.94     15.39 o 
  -3   5   5     1279.31     1340.61     26.21 o 
  -1   5   5     4604.86     4909.65     55.97 o 
   1   5   5     4146.34     4279.46     87.93 o 
   3   5   5      680.53      792.26     39.10 o 
   5   5   5      711.37      779.75     28.44 o 
   7   5   5      431.74      475.01     18.27 o 
   9   5   5     1312.54     1318.40     67.33 o 
  11   5   5     2092.36     2105.23     68.28 o 
  13   5   5      974.07     1027.17     49.84 o 
  15   5   5       58.76       67.93     24.11 o 
  17   5   5        2.73       26.40     30.80 o 
 -22   6   5      496.58      534.47     24.88 o 
 -20   6   5       18.53        0.64     16.62 o 
 -18   6   5      705.37      688.89     31.98 o 
 -16   6   5      952.41      969.71     29.50 o 
 -14   6   5      181.25      226.23     20.10 o 
 -12   6   5     4174.51     4225.46     62.74 o 
 -10   6   5     4076.42     4161.23     97.98 o 
  -8   6   5      825.55      827.70     19.84 o 
  -6   6   5     6333.80     6500.89    109.05 o 
  -4   6   5      602.70      628.47     18.53 o 
  -2   6   5     5417.76     5500.44    110.87 o 
   0   6   5    10418.22    10981.23    215.80 o 
   2   6   5      587.02      648.29     30.69 o 
   4   6   5     5613.75     5794.97    148.93 o 
   6   6   5     6740.55     6694.90    240.80 o 
   8   6   5      320.17      337.86     21.62 o 
  10   6   5     4566.37     4506.50    207.84 o 
  12   6   5     1684.39     1622.08    108.77 o 
  14   6   5      208.20      263.01     50.06 o 
  16   6   5      834.65      805.76     51.37 o 
 -21   7   5      508.06      498.47     23.89 o 
 -19   7   5       96.52       95.10     19.26 o 
 -17   7   5     2391.88     2400.83     86.14 o 
 -15   7   5     1201.43     1203.71     52.46 o 
 -13   7   5      778.02      834.44     37.31 o 
 -11   7   5     2787.56     2667.52     72.63 o 
  -9   7   5      117.24      188.32     28.91 o 
  -7   7   5     9113.91     8983.10    121.57 o 
  -5   7   5    10890.00    11090.15    271.14 o 
  -3   7   5        6.00       39.28     22.93 o 
  -1   7   5     9855.38     9652.83    105.61 o 
   1   7   5     3824.51     4050.83    115.36 o 
   3   7   5     4114.69     4091.16     97.60 o 
   5   7   5    13267.09    13567.42    449.58 o 
   7   7   5     1990.99     2128.39     45.29 o 
   9   7   5     1997.23     1917.22     55.66 o 
  11   7   5     3252.84     3522.86    201.55 o 
  13   7   5      101.36      140.66     21.78 o 
  15   7   5     2853.22     2692.06    191.08 o 
 -18   8   5      779.90      786.33     23.49 o 
 -16   8   5     2004.28     1990.60     73.04 o 
 -14   8   5      236.21      214.19     18.38 o 
 -12   8   5     1305.10     1359.47     47.18 o 
 -10   8   5     1067.47     1163.05     48.30 o 
  -8   8   5     1287.43     1229.46     67.10 o 
  -6   8   5     9708.80     9863.47    306.45 o 
  -4   8   5     3817.34     3977.23    113.90 o 
  -2   8   5      302.75      298.05     21.72 o 
   0   8   5     1022.33     1128.14     45.26 o 
   2   8   5     1840.02     1766.90     50.38 o 
   4   8   5     9613.60     9570.63    373.54 o 
   6   8   5     4707.02     4863.90    141.62 o 
   8   8   5        0.05       39.80     22.71 o 
  10   8   5      653.53      655.28     19.35 o 
  12   8   5      158.26      184.42     18.35 o 
  14   8   5     2117.49     2004.53    182.81 o 
 -17   9   5      262.78      290.84     23.49 o 
 -15   9   5      524.62      494.20     19.45 o 
 -13   9   5      284.53      269.31     21.48 o 
 -11   9   5        9.92       18.26     19.16 o 
  -9   9   5      252.53      270.87     20.58 o 
  -7   9   5     2167.39     2218.67     29.60 o 
  -5   9   5     2098.57     2088.89     62.64 o 
  -3   9   5      714.50      694.76     28.35 o 
  -1   9   5      292.91      342.49     23.35 o 
   1   9   5     1326.37     1285.09     45.63 o 
   3   9   5     2671.79     2731.58     83.18 o 
   5   9   5     2578.09     2580.65     97.99 o 
   7   9   5      522.54      520.54     17.88 o 
   9   9   5      137.98      155.63     16.48 o 
  11   9   5      541.37      502.93     20.17 o 
 -14  10   5      282.62      278.30     38.20 o 
 -12  10   5     1372.42     1321.49     48.47 o 
 -10  10   5     1809.81     1756.56    106.08 o 
  -8  10   5      231.61      223.17     25.49 o 
  -6  10   5        5.86       26.07     26.47 o 
  -4  10   5      258.19      241.58     26.77 o 
  -2  10   5     1975.58     1962.35     46.76 o 
   0  10   5     2916.21     2841.46     54.70 o 
   2  10   5     1457.14     1486.16     38.21 o 
   4  10   5      164.08      165.62     17.51 o 
   6  10   5        4.42        8.69     21.06 o 
   8  10   5      556.29      535.34     26.02 o 
  10  10   5     1613.22     1569.65     85.51 o 
 -11  11   5     1871.38     1678.10    130.81 o 
  -9  11   5      280.15      322.43     24.34 o 
  -7  11   5      493.52      519.83     24.23 o 
  -5  11   5      701.67      639.08     35.33 o 
  -3  11   5      433.36      452.82     64.01 o 
  -1  11   5     4581.26     4253.08     85.47 o 
   1  11   5     2924.08     2833.86     87.79 o 
   3  11   5        3.77        6.13     20.45 o 
   5  11   5      388.14      383.62     19.95 o 
   7  11   5       69.56       80.05     20.18 o 
  -6  12   5      929.15      783.94     38.13 o 
  -4  12   5       28.95       44.33     33.66 o 
  -2  12   5     1483.65     1230.75    138.01 o 
   0  12   5     2248.05     1980.90    150.61 o 
 -24   0   6      619.34      531.82     43.13 o 
 -22   0   6       19.10      155.01     35.41 o 
 -20   0   6      727.02      735.46     32.08 o 
 -18   0   6     1100.56     1171.98     32.42 o 
 -16   0   6      686.30      744.50     61.74 o 
 -14   0   6    13492.28    13550.26    347.74 o 
 -12   0   6    18750.55    18690.06    339.96 o 
 -10   0   6      157.56      234.40     43.69 o 
  -8   0   6     9949.13    10571.28     67.48 o 
  -6   0   6       68.30       88.61     23.76 o 
  -4   0   6    30312.38    30507.76    291.14 o 
  -2   0   6    29821.56    30614.51    597.72 o 
   0   0   6     1105.91     1155.49     28.78 o 
   2   0   6     4496.94     4599.19    137.55 o 
   4   0   6      526.94      545.69     29.21 o 
   6   0   6    15012.70    15430.62    363.03 o 
   8   0   6    22455.49    23486.38    558.78 o 
  10   0   6     5462.90     5542.84     80.88 o 
  12   0   6      353.67      423.25     30.21 o 
  14   0   6      595.96      648.32     22.36 o 
  16   0   6      478.09      529.61     55.38 o 
  18   0   6     3845.14     3882.89     68.09 o 
 -23   1   6      569.62      470.98     49.93 o 
 -21   1   6        1.44       -7.44     34.07 o 
 -19   1   6      802.22      876.68     37.24 o 
 -17   1   6       22.92       59.50     37.61 o 
 -15   1   6     3841.22     3995.42     86.36 o 
 -13   1   6     5227.25     5267.71     68.77 o 
 -11   1   6       98.59      135.29     15.41 o 
  -9   1   6     2199.32     2404.95     46.47 o 
  -7   1   6     1356.98     1402.19     17.51 o 
  -5   1   6     7111.75     7511.20     79.57 o 
  -3   1   6    32780.27    33947.47    704.34 o 
  -1   1   6    17381.24    18396.45    213.17 o 
   1   1   6      521.76      523.05     17.44 o 
   3   1   6     3041.01     3246.34     54.25 o 
   5   1   6     1383.10     1434.26     45.34 o 
   7   1   6    17433.00    17941.92    117.13 o 
   9   1   6    13309.38    13000.23    277.93 o 
  11   1   6      522.69      538.54     23.16 o 
  13   1   6      634.59      665.54     28.96 o 
  15   1   6        0.16       63.94     17.07 o 
  17   1   6     1704.35     1739.81     26.08 o 
 -22   2   6       35.88       55.75     29.88 o 
 -20   2   6        0.79      -11.66     19.92 o 
 -18   2   6        2.19       34.66     18.74 o 
 -16   2   6      101.66      135.55     18.06 o 
 -14   2   6      802.67      903.89     22.01 o 
 -12   2   6      826.17      896.19     30.06 o 
 -10   2   6       85.86      103.89     14.47 o 
  -8   2   6       41.05       34.47     15.55 o 
  -6   2   6      554.11      613.04     39.24 o 
  -4   2   6     3408.47     3503.00     64.26 o 
  -2   2   6     3879.84     3917.91     60.16 o 
   0   2   6      819.12      894.69     18.31 o 
   2   2   6       22.37       20.58     23.85 o 
   4   2   6       69.51      112.82     20.09 o 
   6   2   6     1297.07     1370.88     53.74 o 
   8   2   6     2640.74     2785.58     49.60 o 
  10   2   6      899.96      894.18     16.24 o 
  12   2   6       43.61       47.65     15.22 o 
  14   2   6       43.78       88.87     15.47 o 
  16   2   6      478.27      506.27     19.28 o 
 -23   3   6       44.90       40.54     25.29 o 
 -21   3   6       52.35       66.50     33.75 o 
 -19   3   6      403.75      427.90     28.91 o 
 -17   3   6      182.48      113.39     21.36 o 
 -15   3   6      444.20      500.75     19.16 o 
 -13   3   6      889.20      910.02     24.47 o 
 -11   3   6       10.28       41.17     23.82 o 
  -9   3   6     2294.22     2297.92     30.58 o 
  -7   3   6     3270.99     3416.15     50.90 o 
  -5   3   6      185.79      163.24     15.77 o 
  -3   3   6     3366.67     3440.71     67.42 o 
  -1   3   6     1051.38     1061.85     16.79 o 
   1   3   6     1449.10     1495.09     22.80 o 
   3   3   6     1734.37     1759.80     60.48 o 
   5   3   6      357.73      387.42     18.59 o 
   7   3   6      690.56      678.22     21.93 o 
   9   3   6     1218.55     1238.29     20.38 o 
  11   3   6        1.86       28.71     23.50 o 
  13   3   6      987.02     1043.25     61.85 o 
  15   3   6      463.04      429.01     20.53 o 
  17   3   6       38.78       81.78     26.73 o 
 -22   4   6       13.88       37.95     18.76 o 
 -20   4   6      587.85      594.03     26.47 o 
 -18   4   6      428.17      416.34     28.57 o 
 -16   4   6      728.62      790.83     43.38 o 
 -14   4   6     4255.55     4306.95     57.79 o 
 -12   4   6     2384.24     2455.09     48.48 o 
 -10   4   6     1578.35     1679.19     47.90 o 
  -8   4   6     4420.75     4498.14     50.09 o 
  -6   4   6       54.37       72.07     15.15 o 
  -4   4   6    12117.64    12270.66    204.74 o 
  -2   4   6    16284.97    17302.01    237.40 o 
   0   4   6      519.72      579.60     23.91 o 
   2   4   6     9772.73    10107.26    190.32 o 
   4   4   6     8012.79     8222.38    146.29 o 
   6   4   6     2904.00     3082.20    157.39 o 
   8   4   6    12042.56    12189.06    338.40 o 
  10   4   6     2771.85     2736.42     59.73 o 
  12   4   6      676.16      652.60     33.66 o 
  14   4   6      900.25      868.21     29.35 o 
  16   4   6       55.05       93.10     38.78 o 
 -21   5   6       20.43       76.49     17.76 o 
 -19   5   6     1073.86     1086.51     32.62 o 
 -17   5   6      274.86      266.81     28.98 o 
 -15   5   6     2549.72     2682.60     44.34 o 
 -13   5   6     7472.34     7519.15    119.73 o 
 -11   5   6      785.35      838.60     40.34 o 
  -9   5   6     3638.45     3878.57     28.75 o 
  -7   5   6     4048.55     4345.39     25.87 o 
  -5   5   6     3673.09     3778.33     44.99 o 
  -3   5   6    23330.51    23744.94    182.68 o 
  -1   5   6     8493.94     8904.13    192.03 o 
   1   5   6      942.44      962.00     38.08 o 
   3   5   6     1835.55     1963.87     26.80 o 
   5   5   6     1937.88     1875.12     80.67 o 
   7   5   6    12057.76    11812.63    378.29 o 
   9   5   6     8478.50     8500.66    286.52 o 
  11   5   6      101.92       83.67     14.14 o 
  13   5   6     1176.38     1310.74     45.70 o 
  15   5   6       89.45      117.14     38.79 o 
 -20   6   6       60.11       52.23     20.00 o 
 -18   6   6      128.83      135.65     16.66 o 
 -16   6   6      329.44      427.50     18.57 o 
 -14   6   6     3144.98     3181.22     52.64 o 
 -12   6   6     2512.78     2557.24     73.59 o 
 -10   6   6       38.31       39.91     15.25 o 
  -8   6   6      546.81      546.22     29.27 o 
  -6   6   6      565.58      588.16     21.54 o 
  -4   6   6     8242.06     8381.24    147.30 o 
  -2   6   6     9565.79     9731.32    137.99 o 
   0   6   6      698.23      773.84     20.21 o 
   2   6   6      506.38      527.41     18.04 o 
   4   6   6       71.71       75.81     15.48 o 
   6   6   6     5534.55     5481.25    152.63 o 
   8   6   6     7882.78     7627.99    256.54 o 
  10   6   6     1345.61     1329.84     83.19 o 
  12   6   6        7.60       18.73     24.93 o 
  14   6   6        0.39       -6.48     21.51 o 
 -19   7   6       70.93       78.04     21.19 o 
 -17   7   6       43.36       56.81     17.01 o 
 -15   7   6       50.74       73.65     17.79 o 
 -13   7   6      443.06      495.35     23.20 o 
 -11   7   6      676.82      737.17     27.69 o 
  -9   7   6      403.22      423.19     19.62 o 
  -7   7   6      907.12      921.85     22.76 o 
  -5   7   6     1281.37     1344.07     23.03 o 
  -3   7   6     1299.69     1359.39     31.06 o 
  -1   7   6      823.68      856.34     24.95 o 
   1   7   6     1322.65     1299.89     46.02 o 
   3   7   6     1365.92     1363.69     42.85 o 
   5   7   6     2098.41     2155.52     84.16 o 
   7   7   6     1330.51     1311.44     65.96 o 
   9   7   6      485.52      501.55     30.09 o 
  11   7   6      304.71      311.36     19.13 o 
  13   7   6      493.25      454.40     20.15 o 
 -18   8   6      355.10      357.46     25.45 o 
 -16   8   6        2.88       -9.40     19.35 o 
 -14   8   6      526.59      481.82     18.13 o 
 -12   8   6      515.22      511.93     18.83 o 
 -10   8   6      863.44      950.28     28.81 o 
  -8   8   6     3937.81     3913.86    170.43 o 
  -6   8   6     1105.63     1058.71     20.32 o 
  -4   8   6      150.47      192.52     20.03 o 
  -2   8   6      192.72      202.11     24.24 o 
   0   8   6      716.71      735.73     46.39 o 
   2   8   6     3695.49     3513.90     80.80 o 
   4   8   6     3153.67     3199.04     96.01 o 
   6   8   6      130.94      178.30     19.31 o 
   8   8   6       88.47      112.17     17.11 o 
  10   8   6        1.19       20.68     18.83 o 
  12   8   6      759.97      717.18     41.76 o 
 -15   9   6      423.19      407.25     23.30 o 
 -13   9   6      462.27      406.12     25.81 o 
 -11   9   6      309.06      358.45     42.20 o 
  -9   9   6     2677.35     2562.57     91.86 o 
  -7   9   6     1932.01     1855.57     62.81 o 
  -5   9   6      192.02      200.99     16.86 o 
  -3   9   6     3956.59     3766.20     98.42 o 
  -1   9   6     1275.83     1302.95     51.11 o 
   1   9   6     1803.14     1689.35     48.59 o 
   3   9   6     5233.72     5070.99    176.15 o 
   5   9   6      417.42      421.66     17.32 o 
   7   9   6     1431.43     1281.12     61.39 o 
   9   9   6     1613.96     1591.46     67.11 o 
 -12  10   6      805.89      742.21     56.18 o 
 -10  10   6       92.21      155.60     23.12 o 
  -8  10   6     1367.33     1366.36     30.80 o 
  -6  10   6       31.21       53.90     29.40 o 
  -4  10   6     1959.95     1732.91     43.58 o 
  -2  10   6     2197.16     2071.28    229.71 o 
   0  10   6       10.99      -26.08     26.08 o 
   2  10   6     1570.61     1487.78     47.57 o 
   4  10   6      480.52      486.85     19.62 o 
   6  10   6      617.28      577.53     50.58 o 
  -7  11   6        0.26        4.87     20.90 o 
  -5  11   6      386.61      360.12     50.84 o 
  -3  11   6     1091.80     1016.98    103.05 o 
  -1  11   6      385.19      417.68     28.39 o 
   1  11   6        3.49       -9.56     48.57 o 
 -21   1   7      438.07      425.05     49.54 o 
 -19   1   7       74.43      112.14     27.39 o 
 -17   1   7      405.41      369.55     30.11 o 
 -15   1   7      139.59      190.87     15.85 o 
 -13   1   7      889.99      972.77     17.61 o 
 -11   1   7     3546.96     3630.23     94.29 o 
  -9   1   7     2702.89     2838.97     49.16 o 
  -7   1   7      223.45      243.43     15.22 o 
  -5   1   7     3375.81     3588.96     76.00 o 
  -3   1   7      382.38      429.86     30.83 o 
  -1   1   7     5915.30     6114.80    133.17 o 
   1   1   7     8273.05     8523.43    216.62 o 
   3   1   7     1064.65     1082.63     20.38 o 
   5   1   7     1311.39     1298.43     51.76 o 
   7   1   7      915.09      886.00     34.26 o 
   9   1   7      951.77     1046.32     36.81 o 
  11   1   7     3508.57     3344.05     83.35 o 
  13   1   7      892.80      878.54     32.28 o 
  15   1   7       66.64      112.82     23.21 o 
 -22   2   7      750.67      678.38     36.96 o 
 -20   2   7      704.91      647.59     76.53 o 
 -18   2   7       62.78      111.37     14.46 o 
 -16   2   7     1784.06     1832.33     30.99 o 
 -14   2   7      803.67      753.49     28.08 o 
 -12   2   7     4166.33     4113.70     40.60 o 
 -10   2   7    10500.03    10908.56    150.44 o 
  -8   2   7     1025.83     1032.76     30.28 o 
  -6   2   7     3560.66     3603.90     50.67 o 
  -4   2   7     2006.85     2067.08     39.16 o 
  -2   2   7     4535.91     4651.76     61.78 o 
   0   2   7    23163.39    23563.38    626.93 o 
   2   2   7    12224.91    12657.54    181.63 o 
   4   2   7      429.99      465.23     21.47 o 
   6   2   7     2504.29     2609.99     33.26 o 
   8   2   7      256.47      265.51     14.97 o 
  10   2   7     7372.37     7475.43    115.92 o 
  12   2   7     5184.37     4816.39     98.64 o 
  14   2   7      299.04      293.40     31.81 o 
 -21   3   7     1123.70     1048.08     76.50 o 
 -19   3   7      476.12      412.28     19.35 o 
 -17   3   7      475.97      535.16     16.68 o 
 -15   3   7      998.48     1042.44     22.67 o 
 -13   3   7      655.38      663.40     17.70 o 
 -11   3   7     8449.25     8849.67    124.12 o 
  -9   3   7     8255.48     8289.24     85.81 o 
  -7   3   7        4.79       43.44     23.71 o 
  -5   3   7     3394.81     3491.79     63.95 o 
  -3   3   7       85.49      101.43     17.91 o 
  -1   3   7    14249.83    14551.14    253.61 o 
   1   3   7    12962.62    13327.83    272.16 o 
   3   3   7      456.62      580.42     40.23 o 
   5   3   7     1474.27     1471.33     29.82 o 
   7   3   7      108.78      119.76     14.74 o 
   9   3   7     4196.19     4165.57     83.10 o 
  11   3   7     8155.28     7788.27    181.16 o 
  13   3   7     2551.61     2360.47     50.73 o 
  15   3   7        6.86       59.42     16.35 o 
 -20   4   7      216.39      262.59     18.92 o 
 -18   4   7        8.65       33.14     17.85 o 
 -16   4   7       84.70      121.84     15.26 o 
 -14   4   7       15.74       47.91     34.48 o 
 -12   4   7     1241.39     1291.56     33.18 o 
 -10   4   7     2867.09     2942.31     45.15 o 
  -8   4   7      589.38      583.32     28.38 o 
  -6   4   7       86.89      142.10     21.11 o 
  -4   4   7        2.48       40.38     15.96 o 
  -2   4   7     2609.49     2725.45     53.64 o 
   0   4   7     6860.77     6951.21     87.60 o 
   2   4   7     4087.89     4201.58     33.02 o 
   4   4   7      281.04      297.19     18.34 o 
   6   4   7        1.23       58.51     18.56 o 
   8   4   7      959.77      960.98     35.88 o 
  10   4   7     2996.51     2866.35     87.23 o 
  12   4   7     1714.13     1679.46     47.71 o 
  14   4   7       94.10       90.35     20.17 o 
 -19   5   7        3.83       25.61     33.43 o 
 -17   5   7      232.69      204.99     16.11 o 
 -15   5   7      275.08      259.33     14.73 o 
 -13   5   7       57.92       70.67     23.41 o 
 -11   5   7        3.37       -2.32     18.67 o 
  -9   5   7       14.70       52.65     25.88 o 
  -7   5   7      537.73      575.18     28.82 o 
  -5   5   7     1553.10     1623.15     34.47 o 
  -3   5   7      966.49      970.56     24.37 o 
  -1   5   7       67.11      100.49     16.53 o 
   1   5   7      254.65      290.47     24.61 o 
   3   5   7      411.30      416.35     18.30 o 
   5   5   7     1109.22     1130.09     32.11 o 
   7   5   7     1383.08     1406.70     29.10 o 
   9   5   7      478.19      511.96     21.91 o 
  11   5   7       11.36       47.22     19.96 o 
  13   5   7        0.07      -15.54     15.54 o 
 -18   6   7      187.01      191.52     19.41 o 
 -16   6   7     1011.98     1008.94     48.60 o 
 -14   6   7      456.38      474.77     19.51 o 
 -12   6   7      700.33      637.75     29.92 o 
 -10   6   7     1640.73     1650.01     38.53 o 
  -8   6   7       12.70        2.24     24.02 o 
  -6   6   7     3007.60     3015.24     58.97 o 
  -4   6   7     2831.53     2810.83     52.98 o 
  -2   6   7       38.74       75.85     34.07 o 
   0   6   7     3767.36     3749.85     58.64 o 
   2   6   7     2223.04     2203.02     39.05 o 
   4   6   7      980.64      922.68     29.21 o 
   6   6   7     3260.25     3119.84     93.25 o 
   8   6   7      464.96      491.24     22.33 o 
  10   6   7      580.41      520.96     28.89 o 
  12   6   7      653.46      602.42     28.10 o 
 -17   7   7      401.20      447.55     35.31 o 
 -15   7   7      433.79      425.07     19.56 o 
 -13   7   7      389.73      392.06     21.17 o 
 -11   7   7     3133.97     2995.94     49.14 o 
  -9   7   7     1931.97     1836.05     48.28 o 
  -7   7   7      480.53      445.87     24.24 o 
  -5   7   7     4179.67     4124.60     51.50 o 
  -3   7   7      478.86      495.52     20.12 o 
  -1   7   7     3628.24     3473.58     62.86 o 
   1   7   7     5756.07     5669.66    200.62 o 
   3   7   7      121.52      124.27     14.69 o 
   5   7   7     2227.82     2190.12     78.83 o 
   7   7   7     1459.71     1463.29     54.00 o 
   9   7   7      603.87      541.54     20.03 o 
 -16   8   7      463.01      508.04     35.15 o 
 -14   8   7      161.77      234.04     21.62 o 
 -12   8   7      582.90      563.96     29.43 o 
 -10   8   7     2425.64     2275.04     42.00 o 
  -8   8   7      412.91      446.04     21.26 o 
  -6   8   7      457.11      485.07     18.77 o 
  -4   8   7      218.83      231.42     18.52 o 
  -2   8   7     1688.21     1563.43     50.98 o 
   0   8   7     4863.72     4479.52    137.53 o 
   2   8   7     1404.08     1388.16     37.18 o 
   4   8   7      156.67      157.10     20.59 o 
   6   8   7      373.85      377.75     17.32 o 
   8   8   7      470.55      481.63     37.09 o 
 -13   9   7       53.13       77.00     21.49 o 
 -11   9   7      557.47      449.30     25.86 o 
  -9   9   7      451.04      484.05     49.01 o 
  -7   9   7      109.59      143.15     17.90 o 
  -5   9   7       76.10       68.15     20.89 o 
  -3   9   7      566.48      488.83     29.62 o 
  -1   9   7     1134.31      985.35     42.85 o 
   1   9   7      979.84      875.86     35.65 o 
   3   9   7      166.60      176.48     19.65 o 
   5   9   7       99.09       91.18     17.30 o 
  -8  10   7      157.52      133.96     25.12 o 
  -6  10   7      830.02      697.89     35.38 o 
  -4  10   7      881.57      831.94     61.59 o 
  -2  10   7      263.74      338.83     30.58 o 
   0  10   7        7.87       21.78     22.49 o 
   2  10   7       10.23        6.89     33.70 o 
 -20   0   8      275.11      333.06     54.18 o 
 -18   0   8     2227.28     2166.53     84.58 o 
 -16   0   8     1986.21     1603.29     66.74 o 
 -14   0   8      440.62      497.74     22.54 o 
 -12   0   8     2042.70     2147.83     36.94 o 
 -10   0   8      465.27      498.28     22.35 o 
  -8   0   8     9067.51     9074.76     57.99 o 
  -6   0   8     4995.40     4796.28    111.35 o 
  -4   0   8      201.88      327.47    128.93 o 
  -2   0   8     2725.49     2863.71     82.62 o 
   0   0   8       18.02       58.85     32.69 o 
   2   0   8    10093.87     9802.11    431.72 o 
   4   0   8    10054.30     9993.63     58.56 o 
   6   0   8      959.04      981.50     50.08 o 
   8   0   8      803.59      769.54     22.38 o 
  10   0   8      172.60      279.99     40.10 o 
  12   0   8     1224.57     1166.13     47.85 o 
 -21   1   8        4.36       31.65     24.52 o 
 -19   1   8      752.68      700.44     18.66 o 
 -17   1   8      487.50      516.12     18.22 o 
 -15   1   8      132.38      160.33     16.19 o 
 -13   1   8      869.90      965.99     22.47 o 
 -11   1   8       93.80      138.09     17.59 o 
  -9   1   8     2783.03     2863.50     39.94 o 
  -7   1   8     7895.08     8262.25    119.47 o 
  -5   1   8     2242.72     2161.37     26.11 o 
  -3   1   8     1058.73     1064.56     21.30 o 
  -1   1   8      889.39      976.92     21.04 o 
   1   1   8     1829.30     1851.13     48.36 o 
   3   1   8     9430.67     9407.79    155.03 o 
   5   1   8     4944.30     4730.97     63.85 o 
   7   1   8        0.94       10.76     14.71 o 
   9   1   8      496.59      468.14     17.61 o 
  11   1   8      121.17      156.07     15.23 o 
  13   1   8     2093.76     1998.56     70.11 o 
 -20   2   8       23.08       33.25     16.92 o 
 -18   2   8      108.86      141.88     16.65 o 
 -16   2   8       71.48       73.35     15.94 o 
 -14   2   8        0.16       28.81     15.74 o 
 -12   2   8       16.61       48.85     13.92 o 
 -10   2   8      161.61      233.83     23.56 o 
  -8   2   8      873.23      903.76     26.57 o 
  -6   2   8      713.49      719.11     17.71 o 
  -4   2   8       59.32       69.07     16.32 o 
  -2   2   8        0.40       19.87     17.89 o 
   0   2   8       68.49       95.41     18.52 o 
   2   2   8      700.48      717.32     22.33 o 
   4   2   8     1096.85     1210.49     17.25 o 
   6   2   8      284.47      315.95     17.86 o 
   8   2   8        9.89       29.54     21.93 o 
  10   2   8       70.38      129.64     18.45 o 
  12   2   8      503.44      485.84     18.49 o 
 -19   3   8      115.64       82.08     18.65 o 
 -17   3   8       85.24       77.75     17.24 o 
 -15   3   8       62.45       97.06     24.78 o 
 -13   3   8      564.50      588.30     18.49 o 
 -11   3   8      427.66      432.17     18.07 o 
  -9   3   8      229.74      260.49     20.71 o 
  -7   3   8     1011.57     1024.68     24.75 o 
  -5   3   8       62.08      120.79     30.78 o 
  -3   3   8      902.73      897.68     19.73 o 
  -1   3   8      485.86      504.66     22.17 o 
   1   3   8        0.02       30.85     18.16 o 
   3   3   8      591.62      588.63     18.85 o 
   5   3   8      414.49      406.95     16.67 o 
   7   3   8      103.95      119.22     16.38 o 
   9   3   8      797.94      834.50     24.41 o 
  11   3   8      178.26      200.45     16.11 o 
 -18   4   8      727.22      699.02     22.33 o 
 -16   4   8      122.88      122.50     20.19 o 
 -14   4   8      799.35      864.28     19.54 o 
 -12   4   8      790.35      788.17     19.21 o 
 -10   4   8      392.46      484.76     44.12 o 
  -8   4   8     4218.06     4058.61     51.16 o 
  -6   4   8     3026.04     2906.79     50.61 o 
  -4   4   8      111.20      152.28     19.13 o 
  -2   4   8     4642.62     4602.55     54.85 o 
   0   4   8     1773.17     1764.49     31.83 o 
   2   4   8     2822.68     2808.65     31.98 o 
   4   4   8     5838.31     5818.78    120.01 o 
   6   4   8      478.52      499.69     27.73 o 
   8   4   8      992.39      954.14     41.55 o 
  10   4   8      394.14      350.91     32.62 o 
 -17   5   8      919.04      847.74     29.08 o 
 -15   5   8        3.07       33.33     17.01 o 
 -13   5   8     1240.14     1195.10     43.64 o 
 -11   5   8      513.44      500.30     31.96 o 
  -9   5   8     1834.45     1868.70     54.68 o 
  -7   5   8     5992.17     5894.46     94.99 o 
  -5   5   8      862.88      802.36     19.63 o 
  -3   5   8     1266.62     1282.31     37.35 o 
  -1   5   8      416.93      439.08     21.81 o 
   1   5   8     2364.01     2281.78     39.30 o 
   3   5   8     6908.60     6419.52    127.61 o 
   5   5   8     2927.77     2844.54     60.74 o 
   7   5   8       74.12       88.06     23.15 o 
   9   5   8      881.34      859.61     36.13 o 
 -16   6   8      241.94      238.49     19.79 o 
 -14   6   8       25.50       53.58     16.96 o 
 -12   6   8      146.58      152.16     17.06 o 
 -10   6   8      307.72      328.96     17.46 o 
  -8   6   8     2424.55     2342.15     42.33 o 
  -6   6   8     1837.58     1902.93     44.66 o 
  -4   6   8        0.16       16.73     22.28 o 
  -2   6   8      327.89      374.60     22.35 o 
   0   6   8      160.84      184.08     25.23 o 
   2   6   8     3204.38     3005.36     61.18 o 
   4   6   8     3436.04     3308.56    124.12 o 
   6   6   8      289.43      290.67     17.75 o 
   8   6   8       45.08       51.02     16.74 o 
 -15   7   8      104.44      131.31     23.94 o 
 -13   7   8       45.51       49.16     20.70 o 
 -11   7   8      137.82      182.35     23.77 o 
  -9   7   8      225.05      238.95     18.81 o 
  -7   7   8      234.32      229.15     18.52 o 
  -5   7   8      192.21      223.84     24.11 o 
  -3   7   8      420.90      415.21     26.20 o 
  -1   7   8      495.48      480.37     24.27 o 
   1   7   8      754.65      796.53     24.48 o 
   3   7   8      450.64      458.72     31.03 o 
   5   7   8      176.51      182.95     16.70 o 
   7   7   8      211.25      179.06     20.21 o 
 -12   8   8      745.59      719.67     26.07 o 
 -10   8   8       50.62       21.75     23.46 o 
  -8   8   8      169.60      149.35     20.99 o 
  -6   8   8       17.96       10.36     20.29 o 
  -4   8   8      576.19      528.19     19.89 o 
  -2   8   8     1561.64     1467.64     69.05 o 
   0   8   8      797.22      789.14     24.24 o 
   2   8   8        5.25       56.45     23.15 o 
   4   8   8       71.64       34.71     22.33 o 
  -7   9   8     1284.81     1106.28     35.82 o 
  -5   9   8      117.99      148.78     25.33 o 
  -3   9   8     1183.85     1052.21     41.02 o 
  -1   9   8     1744.97     1452.41     48.49 o 
 -17   1   9      308.41      242.58     17.53 o 
 -15   1   9      611.13      557.94     21.52 o 
 -13   1   9      195.44      200.03     24.54 o 
 -11   1   9      255.48      282.06     19.81 o 
  -9   1   9      806.35      822.88     19.08 o 
  -7   1   9        0.24       -4.23     23.03 o 
  -5   1   9     2043.67     2039.18     30.80 o 
  -3   1   9     1751.89     1733.61     30.31 o 
  -1   1   9       14.23       28.38     18.87 o 
   1   1   9      779.94      734.42     28.86 o 
   3   1   9      152.36      155.74     21.23 o 
   5   1   9      925.77      890.79     18.61 o 
   7   1   9     1818.19     1669.46     42.53 o 
   9   1   9      212.19      170.64     21.65 o 
 -18   2   9       41.67       46.81     33.70 o 
 -16   2   9      892.58      894.48     20.49 o 
 -14   2   9     1313.94     1285.60     35.41 o 
 -12   2   9        9.67       -4.95     24.46 o 
 -10   2   9     1319.17     1273.70     46.34 o 
  -8   2   9      142.08      143.69     17.77 o 
  -6   2   9     2380.20     2358.15     23.51 o 
  -4   2   9     6521.69     6386.64     53.65 o 
  -2   2   9     1826.93     1790.59    149.35 o 
   0   2   9      862.58      849.03     21.28 o 
   2   2   9      862.71      911.29     44.95 o 
   4   2   9      716.20      699.79     29.80 o 
   6   2   9     4574.56     4281.77     64.42 o 
   8   2   9     2054.23     1858.64     37.17 o 
 -17   3   9      276.12      249.53     22.71 o 
 -15   3   9     1445.55     1277.21     45.97 o 
 -13   3   9      784.56      748.37     21.67 o 
 -11   3   9      192.25      245.81     16.94 o 
  -9   3   9      840.96      775.48     45.84 o 
  -7   3   9      240.46      252.00     20.21 o 
  -5   3   9     4596.98     4278.22    112.83 o 
  -3   3   9     2454.62     2374.35     44.33 o 
  -1   3   9       74.41       80.01     24.02 o 
   1   3   9      965.45      960.12     22.01 o 
   3   3   9       11.68       36.75     18.22 o 
   5   3   9     3127.69     3056.80     41.97 o 
   7   3   9     4113.00     3785.72     63.17 o 
 -16   4   9      226.00      215.75     22.24 o 
 -14   4   9      355.57      365.45     35.00 o 
 -12   4   9        9.89       72.99     22.48 o 
 -10   4   9       92.71      117.90     14.63 o 
  -8   4   9        1.19        6.52     21.59 o 
  -6   4   9      870.38      919.29     23.98 o 
  -4   4   9     1733.21     1613.80     46.52 o 
  -2   4   9      736.28      742.09     27.25 o 
   0   4   9       10.25        8.31     33.78 o 
   2   4   9        0.43       19.88     16.15 o 
   4   4   9      664.06      668.53     22.09 o 
   6   4   9     1560.56     1466.15     43.90 o 
 -15   5   9        5.18       27.24     46.30 o 
 -13   5   9        1.49       62.34     15.26 o 
 -11   5   9      127.81      141.78     20.81 o 
  -9   5   9      298.71      301.68     17.57 o 
  -7   5   9       98.46      164.96     33.07 o 
  -5   5   9        0.03       34.72     24.84 o 
  -3   5   9       76.52      133.49     26.76 o 
  -1   5   9      225.64      217.62     20.68 o 
   1   5   9      482.10      450.02     20.68 o 
   3   5   9      471.41      429.64     18.67 o 
   5   5   9      102.36      134.14     21.04 o 
 -12   6   9      104.91      117.27     24.59 o 
 -10   6   9      864.36      779.84     19.62 o 
  -8   6   9      349.69      349.02     35.89 o 
  -6   6   9      210.54      229.23     30.80 o 
  -4   6   9     1329.13     1307.40     46.66 o 
  -2   6   9      336.50      296.58     23.36 o 
   0   6   9      785.88      742.27     35.00 o 
   2   6   9     1199.02     1157.17     43.51 o 
   4   6   9       13.64       16.82     29.70 o 
  -9   7   9      979.69      923.33     50.98 o 
  -7   7   9        1.93       53.93     23.98 o 
  -5   7   9     1523.09     1238.48     49.24 o 
  -3   7   9     1271.21     1090.08     50.85 o 
  -1   7   9       58.64       75.85     21.64 o 
 -14   0  10      261.06      287.20     25.18 o 
 -12   0  10     1586.67     1458.29     56.75 o 
 -10   0  10      324.01      262.00     52.21 o 
  -8   0  10      457.82      394.32     79.44 o 
  -6   0  10      755.50      644.63     36.32 o 
  -4   0  10      172.70      122.57     33.59 o 
  -2   0  10     3668.07     3484.63     59.92 o 
   0   0  10     2312.89     2104.95     35.25 o 
   2   0  10        2.11        0.09     26.70 o 
   4   0  10      606.35      559.27     29.18 o 
 -13   1  10      629.01      573.50     25.45 o 
 -11   1  10     1149.83     1041.39     29.42 o 
  -9   1  10       95.15      123.99     21.01 o 
  -7   1  10      496.57      488.30     22.10 o 
  -5   1  10      102.61      177.05     34.05 o 
  -3   1  10      989.91      852.49     41.76 o 
  -1   1  10     2839.97     2532.46    133.47 o 
   1   1  10      886.04      850.97     46.85 o 
   3   1  10       94.63      107.82     19.48 o 
 -12   2  10      145.83      158.43     22.56 o 
 -10   2  10       72.38       73.66     19.32 o 
  -8   2  10        0.09       11.33     20.47 o 
  -6   2  10        2.03       69.12     50.05 o 
  -4   2  10       29.00        8.92     26.03 o 
  -2   2  10      200.76      146.27     33.06 o 
   0   2  10      243.42      259.09     84.44 o 
   2   2  10       38.45       47.62     32.09 o 
   4   2  10        0.64       11.80     49.03 o 
 -11   3  10      174.40      193.37     19.61 o 
  -9   3  10        1.84       45.12     18.75 o 
  -7   3  10      275.62      270.47     28.44 o 
  -5   3  10       49.12       39.36     67.64 o 
  -3   3  10       48.36       75.78     27.00 o 
  -1   3  10      232.22      255.98     49.03 o 
   1   3  10       56.41       37.73     23.93 o 
 -10   4  10      252.97      223.37     23.25 o 
  -8   4  10      235.40      213.64     21.40 o 
  -6   4  10     1232.34     1187.65     43.25 o 
  -4   4  10      174.88      196.15     19.91 o 
  -2   4  10     1254.14     1081.56     32.07 o 
   0   4  10     1513.29     1168.26    119.85 o 
  -5   5  10       17.83       88.07     33.38 o 
                                                 
